# Supplementary material for: (E)-4-[7-(2,3-Di­hydro­thieno[3,4-b][1,4]dioxin-5-yl)-2,1,3-benzo­thia­diazol-4-yl]-2-[(neo­pentyl­imino)­meth­yl]phenol
Source: Acta Crystallogr Sect E Struct Rep Online. 2014 Jul 5;70(Pt 8):o848–9. doi: 10.1107/S1600536814014883 (PMC4158547; doi:10.1107/S1600536814014883)
Supplement: Supplementary file 1 [file e-70-0o848-sup1.cif]

##############################################################################
#                                                                            #
# This CIF contains the data in a paper accepted for publication in          #
# Acta Crystallographica Section E. It conforms to the requirements of       #
# Notes for Authors for Acta Crystallographica Section E, and has been       #
# peer reviewed under the auspices of the IUCr Commission on Journals.       #
#                                                                            #
# Full details of the Crystallographic Information File format               #
# are given in the paper "The Crystallographic Information File (CIF):       #
# a New Standard Archive File for Crystallography" by S. R. Hall, F. H.      #
# Allen and I. D. Brown [Acta Cryst. (1991), A47, 655-685].                  #
#                                                                            #
# The current version of the core CIF dictionary is obtainable from          #
# ftp://ftp.iucr.org/pub/cif_core.dic.                                       #
#                                                                            #
# Software is freely available for graphical display of the structure(s)     #
# in this CIF. For information consult the CIF software page                 #
# http://www.iucr.org/resources/cif/software.                                #
#                                                                            #
# This file may be used for bona fide research purposes within the           #
# scientific community so long as proper attribution is given to the journal # 
# article from which it was obtained.                                        #
#                                                                            #
##############################################################################
data_I
_database_code_depnum_ccdc_archive 'CCDC 1010080'
_audit_creation_method     SHELXL-97
_journal_date_recd_electronic     2014-05-20
_journal_date_accepted     2014-06-24
_journal_name_full     'Acta Crystallographica, Section E'
_journal_year     2014
_journal_volume     70
_journal_issue      8
_journal_page_first     o848
_journal_page_last     o849
_journal_paper_category     QO
_journal_paper_doi     10.1107/S1600536814014883
_journal_coeditor_code     LH5710
_publ_contact_author_name     'Holliday, Bradley J.'
_publ_contact_author_address
;
Department of Chemistry
The University of Texas at Austin
105 E 24th Street, Stop A5300
Austin, Texas 78712,
USA
;
_publ_contact_author_email     'bholliday@cm.utexas.edu'
_publ_contact_author_fax     ?
_publ_contact_author_phone     ?
_publ_section_title
;\
(<i>E</i>)-4-[7-(2,3-Dihydrothieno[3,4-<i>b</i>][1,4]dioxin-5-yl)-2,1,3-\
benzothiadiazol-4-yl]-2-[(neopentylimino)methyl]phenol
;
_publ_section_title_footnote     .
loop_
    _publ_author_name
    _publ_author_footnote
    _publ_author_address
    'Mitchell, Lauren A.' .
;
Department of Chemistry
The University of Texas at Austin
105 E 24th Street, Stop A5300
Austin, Texas 78712,
USA
;
    'Dinser, Jordan A.' .
;
Department of Chemistry
The University of Texas at Austin
105 E 24th Street, Stop A5300
Austin, Texas 78712,
USA
;
    'Holliday, Bradley J.' .
;
Department of Chemistry
The University of Texas at Austin
105 E 24th Street, Stop A5300
Austin, Texas 78712,
USA
;
_chemical_name_systematic
;\
(<i>E</i>)-4-[7-(2,3-Dihydrothieno[3,4-<i>b</i>][1,4]dioxin-5-\
yl)-2,1,3-benzothiadiazol-4-yl]-2-[(neopentylimino)methyl]phenol
;
_chemical_name_common     ?
_chemical_formula_moiety     'C24 H23 N3 O3 S2'
_chemical_formula_sum     'C24 H23 N3 O3 S2'
_chemical_formula_iupac     'C24 H23 N3 O3 S2'
_chemical_formula_weight     465.57
_chemical_melting_point     ?
_symmetry_cell_setting     triclinic
_symmetry_space_group_name_H-M     'P -1'
_symmetry_space_group_name_Hall     '-P 1'
loop_
    _symmetry_equiv_pos_as_xyz
    'x, y, z'
    '-x, -y, -z'
_cell_length_a     8.040(5)
_cell_length_b     11.071(8)
_cell_length_c     12.650(9)
_cell_angle_alpha     96.882(13)
_cell_angle_beta     93.221(11)
_cell_angle_gamma     96.065(8)
_cell_volume     1109.0(13)
_cell_formula_units_Z     2
_cell_measurement_reflns_used     1661
_cell_measurement_theta_min     2.3136
_cell_measurement_theta_max     31.8522
_cell_measurement_temperature     153(2)
_exptl_crystal_description     'Prism'
_exptl_crystal_colour     'orange'
_exptl_crystal_size_max     .150
_exptl_crystal_size_mid     .073
_exptl_crystal_size_min     .054
_exptl_crystal_density_diffrn     1.394
_exptl_crystal_density_meas     ?
_exptl_crystal_density_method     'not measured'
_exptl_crystal_F_000     488
_exptl_absorpt_coefficient_mu     0.272
_exptl_absorpt_correction_type     multi-scan
_exptl_absorpt_process_details
;
(ABSCOR; Higashi, 2001)
;
_exptl_absorpt_correction_T_min     0.8300
_exptl_absorpt_correction_T_max     1.0000
_exptl_special_details     ?
_diffrn_ambient_temperature     153(2)
_diffrn_radiation_type     MoK\a
_diffrn_radiation_wavelength     0.71075
_diffrn_radiation_source     'fine-focus sealed tube'
_diffrn_radiation_monochromator     graphite
_diffrn_measurement_device
;
Rigaku Mercury2
;
_diffrn_measurement_method     '\w scans'
_diffrn_detector_area_resol_mean     13.6612
_diffrn_reflns_number     16304
_diffrn_reflns_av_R_equivalents     0.0998
_diffrn_reflns_av_sigmaI/netI     0.0777
_diffrn_reflns_theta_min     2.62
_diffrn_reflns_theta_max     25.00
_diffrn_reflns_theta_full     25.00
_diffrn_measured_fraction_theta_max     0.999
_diffrn_measured_fraction_theta_full     0.999
_diffrn_reflns_limit_h_min     -9
_diffrn_reflns_limit_h_max     9
_diffrn_reflns_limit_k_min     -13
_diffrn_reflns_limit_k_max     13
_diffrn_reflns_limit_l_min     -15
_diffrn_reflns_limit_l_max     15
_diffrn_standards_number     ?
_diffrn_standards_interval_count     ?
_diffrn_standards_interval_time     ?
_diffrn_standards_decay_%     ?
_refine_special_details
;
Refinement of <i>F</i>^2^ against ALL reflections. The weighted <i>R</i>-factor
<i>wR</i> and goodness of fit <i>S</i> are based on <i>F</i>^2^, conventional
<i>R</i>-factors <i>R</i> are based on <i>F</i>, with <i>F</i> set to zero for
negative <i>F</i>^2^. The threshold expression of <i>F</i>^2^ >
\s(<i>F</i>^2^) is used only for calculating <i>R</i>-factors(gt) <i>etc</i>.
and is not relevant to the choice of reflections for refinement.
<i>R</i>-factors based on <i>F</i>^2^ are statistically about twice as large
as those based on <i>F</i>, and <i>R</i>-factors based on ALL data will be
even larger.
;
_reflns_number_total     3899
_reflns_number_gt     2670
_reflns_threshold_expression     I>2\s(I)
_refine_ls_structure_factor_coef     Fsqd
_refine_ls_matrix_type     full
_refine_ls_R_factor_all     0.0995
_refine_ls_R_factor_gt     0.0612
_refine_ls_wR_factor_gt     0.1430
_refine_ls_wR_factor_ref     0.1680
_refine_ls_goodness_of_fit_ref     1.004
_refine_ls_restrained_S_all     1.004
_refine_ls_number_reflns     3899
_refine_ls_number_parameters     297
_refine_ls_number_restraints     0
_refine_ls_hydrogen_treatment     mixed
_refine_ls_weighting_scheme     calc
_refine_ls_weighting_details
                 'calc w=1/[\s^2^(Fo^2^)+(0.0903P)^2^] where P=(Fo^2^+2Fc^2^)/3'
_atom_sites_solution_hydrogens     geom
_atom_sites_solution_primary     direct
_atom_sites_solution_secondary     difmap
_refine_ls_shift/su_max     0.000
_refine_ls_shift/su_mean     0.000
_refine_diff_density_max     0.260
_refine_diff_density_min     -0.299
_refine_ls_extinction_method     none
_refine_ls_extinction_coef     ?
loop_
    _atom_type_symbol
    _atom_type_description
    _atom_type_scat_dispersion_real
    _atom_type_scat_dispersion_imag
    _atom_type_scat_source
    'C' 'C' 0.0033 0.0016
                         'International Tables Vol C Tables 4.2.6.8 and 6.1.1.4'
    'H' 'H' 0.0000 0.0000
                         'International Tables Vol C Tables 4.2.6.8 and 6.1.1.4'
    'N' 'N' 0.0061 0.0033
                         'International Tables Vol C Tables 4.2.6.8 and 6.1.1.4'
    'O' 'O' 0.0106 0.0060
                         'International Tables Vol C Tables 4.2.6.8 and 6.1.1.4'
    'S' 'S' 0.1246 0.1234
                         'International Tables Vol C Tables 4.2.6.8 and 6.1.1.4'
_computing_data_collection     '<i>CrystalClear</i> (Rigaku, 2008)'
_computing_cell_refinement     '<i>CrystalClear</i> (Rigaku, 2008)'
_computing_data_reduction     '<i>CrystalClear</i> (Rigaku, 2008)'
_computing_structure_solution     '<i>SIR97</i> (Altomare  <i>et al.</i>, 1999)'
_computing_structure_refinement
;
<i>SHELXL97</i> (Sheldrick, 2008) within <i>WinGX</i> (Farrugia,
2012)
;
_computing_molecular_graphics
;
<i>ORTEP-3</i> for Windows (Farrugia, 2012),
<i>POV-RAY</i> (Cason, 2004) and
<i>Mercury</i> (Macrae <i>et al.</i>, 2008)
;
_computing_publication_material
;
<i>SHELXL97</i> (Sheldrick, 2008) and <i>publCIF</i> (Westrip,
2010)
;
loop_
    _atom_site_type_symbol
    _atom_site_label
    _atom_site_fract_x
    _atom_site_fract_y
    _atom_site_fract_z
    _atom_site_U_iso_or_equiv
    _atom_site_adp_type
    _atom_site_calc_flag
    _atom_site_refinement_flags
    _atom_site_occupancy
    _atom_site_symmetry_multiplicity
    _atom_site_disorder_assembly
    _atom_site_disorder_group
    S S1 0.50615(13) 0.46796(9) 0.86018(8) 0.0338(3) Uani d . 1 1 . .
    S S2 0.60437(14) 0.82607(9) 0.72634(8) 0.0357(3) Uani d . 1 1 . .
    O O1 0.3551(3) 0.1211(2) 0.8028(2) 0.0355(7) Uani d . 1 1 . .
    O O3 1.2110(3) 0.8933(2) 0.2468(2) 0.0313(6) Uani d . 1 1 . .
    N N3 1.1173(4) 0.7203(3) 0.0944(2) 0.0275(7) Uani d . 1 1 . .
    N N2 0.7150(4) 0.8099(3) 0.6241(2) 0.0282(7) Uani d . 1 1 . .
    N N1 0.5568(4) 0.6858(3) 0.7444(2) 0.0300(8) Uani d . 1 1 . .
    C C13 0.9076(4) 0.7017(3) 0.4432(3) 0.0238(8) Uani d . 1 1 . .
    C C12 0.6283(4) 0.6169(3) 0.6687(3) 0.0234(8) Uani d . 1 1 . .
    C C17 1.0179(4) 0.7185(3) 0.2689(3) 0.0234(8) Uani d . 1 1 . .
    C C10 0.8047(4) 0.6320(3) 0.5124(3) 0.0232(8) Uani d . 1 1 . .
    C C6 0.5350(4) 0.4111(3) 0.7290(3) 0.0244(8) Uani d . 1 1 . .
    C C11 0.7204(4) 0.6888(3) 0.5992(3) 0.0233(8) Uani d . 1 1 . .
    C C4 0.4350(5) 0.0899(3) 0.6203(3) 0.0283(9) Uani d . 1 1 . .
    H H4A 0.5343 0.0541 0.6424 0.034 Uiso calc R 1 1 . .
    H H4B 0.3957 0.0503 0.5495 0.034 Uiso calc R 1 1 . .
    C C18 0.9175(4) 0.6575(3) 0.3365(3) 0.0266(8) Uani d . 1 1 . .
    H H18 0.8544 0.5840 0.3091 0.032 Uiso calc R 1 1 . .
    C C1 0.4257(5) 0.3276(3) 0.8895(3) 0.0316(9) Uani d . 1 1 . .
    H H1 0.3921 0.3126 0.9563 0.038 Uiso calc R 1 1 . .
    C C16 1.1143(4) 0.8288(3) 0.3098(3) 0.0246(8) Uani d . 1 1 . .
    C C7 0.6171(4) 0.4855(3) 0.6544(3) 0.0222(8) Uani d . 1 1 . .
    C C3 0.3020(5) 0.0654(3) 0.6958(3) 0.0321(9) Uani d . 1 1 . .
    H H3A 0.2005 0.0975 0.6721 0.039 Uiso calc R 1 1 . .
    H H3B 0.2766 -0.0223 0.6953 0.039 Uiso calc R 1 1 . .
    C C2 0.4171(4) 0.2411(3) 0.8038(3) 0.0267(8) Uani d . 1 1 . .
    C C9 0.7834(4) 0.5067(3) 0.5003(3) 0.0271(9) Uani d . 1 1 . .
    H H9 0.8317 0.4658 0.4434 0.033 Uiso calc R 1 1 . .
    C C15 1.1051(4) 0.8750(3) 0.4161(3) 0.0269(9) Uani d . 1 1 . .
    H H15 1.1670 0.9490 0.4434 0.032 Uiso calc R 1 1 . .
    C C20 1.1119(5) 0.6696(3) -0.0180(3) 0.0324(9) Uani d . 1 1 . .
    H H20A 1.0131 0.6106 -0.0349 0.039 Uiso calc R 1 1 . .
    H H20B 1.2096 0.6267 -0.0301 0.039 Uiso calc R 1 1 . .
    C C8 0.6936(4) 0.4353(3) 0.5676(3) 0.0263(8) Uani d . 1 1 . .
    H H8 0.6856 0.3505 0.5529 0.032 Uiso calc R 1 1 . .
    C C5 0.4799(4) 0.2883(3) 0.7122(3) 0.0223(8) Uani d . 1 1 . .
    C C14 1.0056(4) 0.8128(3) 0.4820(3) 0.0248(8) Uani d . 1 1 . .
    H H14 1.0033 0.8448 0.5532 0.030 Uiso calc R 1 1 . .
    C C19 1.0201(5) 0.6693(3) 0.1565(3) 0.0269(9) Uani d . 1 1 . .
    O O2 0.4793(3) 0.2186(2) 0.61587(19) 0.0285(6) Uani d . 1 1 . .
    C C22 1.1032(6) 0.7054(4) -0.2067(3) 0.0497(12) Uani d . 1 1 . .
    H H22A 1.2023 0.6651 -0.2161 0.075 Uiso calc R 1 1 . .
    H H22B 1.0984 0.7654 -0.2554 0.075 Uiso calc R 1 1 . .
    H H22C 1.0059 0.6461 -0.2206 0.075 Uiso calc R 1 1 . .
    C C21 1.1078(5) 0.7685(4) -0.0920(3) 0.0395(10) Uani d . 1 1 . .
    C C23 1.2670(7) 0.8590(4) -0.0682(4) 0.0610(15) Uani d . 1 1 . .
    H H23A 1.3636 0.8163 -0.0795 0.091 Uiso calc R 1 1 . .
    H H23B 1.2720 0.8963 0.0046 0.091 Uiso calc R 1 1 . .
    H H23C 1.2650 0.9213 -0.1149 0.091 Uiso calc R 1 1 . .
    C C24 0.9523(7) 0.8333(5) -0.0752(4) 0.0657(15) Uani d . 1 1 . .
    H H24A 0.9500 0.8964 -0.1209 0.099 Uiso calc R 1 1 . .
    H H24B 0.9544 0.8691 -0.0021 0.099 Uiso calc R 1 1 . .
    H H24C 0.8541 0.7754 -0.0919 0.099 Uiso calc R 1 1 . .
    H H19 0.946(4) 0.594(4) 0.131(3) 0.030(10) Uiso d . 1 1 . .
    H H16 1.202(7) 0.837(6) 0.180(5) 0.10(2) Uiso d . 1 1 . .
loop_
    _atom_site_aniso_label
    _atom_site_aniso_U_11
    _atom_site_aniso_U_22
    _atom_site_aniso_U_33
    _atom_site_aniso_U_12
    _atom_site_aniso_U_13
    _atom_site_aniso_U_23
    S1 0.0488(6) 0.0254(6) 0.0260(6) -0.0024(5) 0.0096(5) 0.0012(4)
    S2 0.0518(7) 0.0221(5) 0.0359(6) 0.0065(5) 0.0179(5) 0.0056(4)
    O1 0.0512(17) 0.0247(15) 0.0291(15) -0.0056(13) 0.0027(13) 0.0064(12)
    O3 0.0327(14) 0.0299(15) 0.0296(15) -0.0076(12) 0.0082(12) 0.0044(12)
    N3 0.0350(17) 0.0238(17) 0.0247(17) 0.0027(14) 0.0082(14) 0.0045(14)
    N2 0.0361(18) 0.0239(17) 0.0261(18) 0.0049(14) 0.0092(14) 0.0044(14)
    N1 0.0374(18) 0.0250(17) 0.0292(18) 0.0056(14) 0.0108(15) 0.0044(14)
    C13 0.0249(19) 0.0203(19) 0.027(2) 0.0017(15) 0.0036(16) 0.0043(16)
    C12 0.0226(18) 0.023(2) 0.025(2) 0.0034(15) 0.0001(16) 0.0063(16)
    C17 0.0268(19) 0.0218(19) 0.0216(19) 0.0042(15) 0.0018(16) 0.0014(15)
    C10 0.0228(18) 0.023(2) 0.024(2) 0.0024(15) 0.0042(15) 0.0050(16)
    C6 0.0288(19) 0.023(2) 0.023(2) 0.0062(16) 0.0048(16) 0.0049(15)
    C11 0.0264(19) 0.0202(19) 0.0238(19) 0.0038(15) 0.0017(16) 0.0042(15)
    C4 0.033(2) 0.0195(19) 0.031(2) -0.0030(16) -0.0007(17) 0.0024(16)
    C18 0.0257(19) 0.021(2) 0.033(2) 0.0017(16) 0.0057(17) 0.0041(16)
    C1 0.041(2) 0.032(2) 0.022(2) 0.0002(18) 0.0082(17) 0.0071(17)
    C16 0.0185(17) 0.028(2) 0.029(2) 0.0018(15) 0.0062(15) 0.0071(16)
    C7 0.0220(18) 0.0224(19) 0.0229(19) 0.0021(15) 0.0028(15) 0.0056(15)
    C3 0.036(2) 0.025(2) 0.035(2) -0.0021(17) 0.0007(18) 0.0065(17)
    C2 0.031(2) 0.024(2) 0.026(2) -0.0004(16) 0.0069(16) 0.0071(16)
    C9 0.033(2) 0.026(2) 0.023(2) 0.0038(17) 0.0101(16) 0.0018(16)
    C15 0.0237(19) 0.023(2) 0.032(2) -0.0043(16) 0.0007(16) 0.0013(16)
    C20 0.042(2) 0.028(2) 0.028(2) 0.0037(18) 0.0107(18) 0.0045(17)
    C8 0.031(2) 0.0170(19) 0.032(2) 0.0043(16) 0.0066(17) 0.0046(16)
    C5 0.0263(18) 0.0205(19) 0.0192(19) 0.0022(15) 0.0007(15) 0.0003(15)
    C14 0.0256(19) 0.024(2) 0.024(2) -0.0002(16) 0.0008(16) 0.0037(16)
    C19 0.035(2) 0.021(2) 0.025(2) 0.0041(17) 0.0053(17) 0.0015(16)
    O2 0.0390(15) 0.0207(13) 0.0248(14) -0.0011(11) 0.0063(12) 0.0003(11)
    C22 0.071(3) 0.052(3) 0.025(2) -0.003(2) 0.002(2) 0.010(2)
    C21 0.054(3) 0.038(3) 0.027(2) 0.005(2) 0.003(2) 0.0107(19)
    C23 0.091(4) 0.047(3) 0.041(3) -0.023(3) 0.011(3) 0.013(2)
    C24 0.085(4) 0.063(4) 0.058(3) 0.039(3) 0.002(3) 0.018(3)
_geom_special_details
;
All e.s.d.'s (except the e.s.d. in the dihedral angle between two l.s. planes)
are estimated using the full covariance matrix. The cell e.s.d.'s are taken
into account individually in the estimation of e.s.d.'s in distances, angles
and torsion angles; correlations between e.s.d.'s in cell parameters are only
used when they are defined by crystal symmetry. An approximate (isotropic)
treatment of cell e.s.d.'s is used for estimating e.s.d.'s involving l.s.
planes.
;
loop_
    _geom_bond_atom_site_label_1
    _geom_bond_atom_site_label_2
    _geom_bond_site_symmetry_2
    _geom_bond_distance
    _geom_bond_publ_flag
    S1 C1 . 1.710(4) ?
    S1 C6 . 1.740(4) ?
    S2 N1 . 1.606(3) ?
    S2 N2 . 1.613(3) ?
    O1 C2 . 1.367(4) ?
    O1 C3 . 1.440(5) ?
    O3 C16 . 1.356(4) ?
    O3 H16 . 0.98(6) ?
    N3 C19 . 1.276(5) ?
    N3 C20 . 1.461(5) ?
    N2 C11 . 1.346(5) ?
    N1 C12 . 1.345(5) ?
    C13 C18 . 1.389(5) ?
    C13 C14 . 1.408(5) ?
    C13 C10 . 1.468(5) ?
    C12 C7 . 1.437(5) ?
    C12 C11 . 1.439(5) ?
    C17 C18 . 1.394(5) ?
    C17 C16 . 1.401(5) ?
    C17 C19 . 1.462(5) ?
    C10 C9 . 1.368(5) ?
    C10 C11 . 1.438(5) ?
    C6 C5 . 1.372(5) ?
    C6 C7 . 1.466(5) ?
    C4 O2 . 1.439(4) ?
    C4 C3 . 1.498(5) ?
    C4 H4A . 0.9700 ?
    C4 H4B . 0.9700 ?
    C18 H18 . 0.9300 ?
    C1 C2 . 1.351(5) ?
    C1 H1 . 0.9300 ?
    C16 C15 . 1.389(5) ?
    C7 C8 . 1.376(5) ?
    C3 H3A . 0.9700 ?
    C3 H3B . 0.9700 ?
    C2 C5 . 1.424(5) ?
    C9 C8 . 1.408(5) ?
    C9 H9 . 0.9300 ?
    C15 C14 . 1.380(5) ?
    C15 H15 . 0.9300 ?
    C20 C21 . 1.525(5) ?
    C20 H20A . 0.9700 ?
    C20 H20B . 0.9700 ?
    C8 H8 . 0.9300 ?
    C5 O2 . 1.362(4) ?
    C14 H14 . 0.9300 ?
    C19 H19 . 0.98(4) ?
    C22 C21 . 1.530(6) ?
    C22 H22A . 0.9600 ?
    C22 H22B . 0.9600 ?
    C22 H22C . 0.9600 ?
    C21 C24 . 1.519(6) ?
    C21 C23 . 1.532(6) ?
    C23 H23A . 0.9600 ?
    C23 H23B . 0.9600 ?
    C23 H23C . 0.9600 ?
    C24 H24A . 0.9600 ?
    C24 H24B . 0.9600 ?
    C24 H24C . 0.9600 ?
loop_
    _geom_angle_atom_site_label_1
    _geom_angle_atom_site_label_2
    _geom_angle_atom_site_label_3
    _geom_angle_site_symmetry_1
    _geom_angle_site_symmetry_3
    _geom_angle
    _geom_angle_publ_flag
    C1 S1 C6 . . 92.66(18) ?
    N1 S2 N2 . . 100.98(16) ?
    C2 O1 C3 . . 110.9(3) ?
    C16 O3 H16 . . 102(4) ?
    C19 N3 C20 . . 119.5(3) ?
    C11 N2 S2 . . 106.5(2) ?
    C12 N1 S2 . . 106.8(2) ?
    C18 C13 C14 . . 116.9(3) ?
    C18 C13 C10 . . 120.8(3) ?
    C14 C13 C10 . . 122.2(3) ?
    N1 C12 C7 . . 125.8(3) ?
    N1 C12 C11 . . 112.9(3) ?
    C7 C12 C11 . . 121.4(3) ?
    C18 C17 C16 . . 118.9(3) ?
    C18 C17 C19 . . 120.4(3) ?
    C16 C17 C19 . . 120.6(3) ?
    C9 C10 C11 . . 114.4(3) ?
    C9 C10 C13 . . 122.4(3) ?
    C11 C10 C13 . . 123.2(3) ?
    C5 C6 C7 . . 127.6(3) ?
    C5 C6 S1 . . 109.2(3) ?
    C7 C6 S1 . . 123.1(3) ?
    N2 C11 C10 . . 125.8(3) ?
    N2 C11 C12 . . 112.8(3) ?
    C10 C11 C12 . . 121.3(3) ?
    O2 C4 C3 . . 112.8(3) ?
    O2 C4 H4A . . 109.0 ?
    C3 C4 H4A . . 109.0 ?
    O2 C4 H4B . . 109.0 ?
    C3 C4 H4B . . 109.0 ?
    H4A C4 H4B . . 107.8 ?
    C13 C18 C17 . . 122.8(3) ?
    C13 C18 H18 . . 118.6 ?
    C17 C18 H18 . . 118.6 ?
    C2 C1 S1 . . 111.8(3) ?
    C2 C1 H1 . . 124.1 ?
    S1 C1 H1 . . 124.1 ?
    O3 C16 C15 . . 119.6(3) ?
    O3 C16 C17 . . 121.3(3) ?
    C15 C16 C17 . . 119.1(3) ?
    C8 C7 C12 . . 115.1(3) ?
    C8 C7 C6 . . 122.6(3) ?
    C12 C7 C6 . . 122.2(3) ?
    O1 C3 C4 . . 111.3(3) ?
    O1 C3 H3A . . 109.4 ?
    C4 C3 H3A . . 109.4 ?
    O1 C3 H3B . . 109.4 ?
    C4 C3 H3B . . 109.4 ?
    H3A C3 H3B . . 108.0 ?
    C1 C2 O1 . . 124.9(3) ?
    C1 C2 C5 . . 112.5(3) ?
    O1 C2 C5 . . 122.6(3) ?
    C10 C9 C8 . . 124.8(3) ?
    C10 C9 H9 . . 117.6 ?
    C8 C9 H9 . . 117.6 ?
    C14 C15 C16 . . 121.1(3) ?
    C14 C15 H15 . . 119.5 ?
    C16 C15 H15 . . 119.5 ?
    N3 C20 C21 . . 112.1(3) ?
    N3 C20 H20A . . 109.2 ?
    C21 C20 H20A . . 109.2 ?
    N3 C20 H20B . . 109.2 ?
    C21 C20 H20B . . 109.2 ?
    H20A C20 H20B . . 107.9 ?
    C7 C8 C9 . . 122.9(3) ?
    C7 C8 H8 . . 118.6 ?
    C9 C8 H8 . . 118.6 ?
    O2 C5 C6 . . 123.3(3) ?
    O2 C5 C2 . . 122.8(3) ?
    C6 C5 C2 . . 113.8(3) ?
    C15 C14 C13 . . 121.2(3) ?
    C15 C14 H14 . . 119.4 ?
    C13 C14 H14 . . 119.4 ?
    N3 C19 C17 . . 121.5(3) ?
    N3 C19 H19 . . 121(2) ?
    C17 C19 H19 . . 118(2) ?
    C5 O2 C4 . . 113.3(3) ?
    C21 C22 H22A . . 109.5 ?
    C21 C22 H22B . . 109.5 ?
    H22A C22 H22B . . 109.5 ?
    C21 C22 H22C . . 109.5 ?
    H22A C22 H22C . . 109.5 ?
    H22B C22 H22C . . 109.5 ?
    C24 C21 C20 . . 109.2(4) ?
    C24 C21 C23 . . 110.8(4) ?
    C20 C21 C23 . . 109.3(4) ?
    C24 C21 C22 . . 110.5(4) ?
    C20 C21 C22 . . 107.6(3) ?
    C23 C21 C22 . . 109.5(4) ?
    C21 C23 H23A . . 109.5 ?
    C21 C23 H23B . . 109.5 ?
    H23A C23 H23B . . 109.5 ?
    C21 C23 H23C . . 109.5 ?
    H23A C23 H23C . . 109.5 ?
    H23B C23 H23C . . 109.5 ?
    C21 C24 H24A . . 109.5 ?
    C21 C24 H24B . . 109.5 ?
    H24A C24 H24B . . 109.5 ?
    C21 C24 H24C . . 109.5 ?
    H24A C24 H24C . . 109.5 ?
    H24B C24 H24C . . 109.5 ?
loop_
    _geom_torsion_atom_site_label_1
    _geom_torsion_atom_site_label_2
    _geom_torsion_atom_site_label_3
    _geom_torsion_atom_site_label_4
    _geom_torsion_site_symmetry_1
    _geom_torsion_site_symmetry_2
    _geom_torsion_site_symmetry_3
    _geom_torsion_site_symmetry_4
    _geom_torsion
    _geom_torsion_publ_flag
    N1 S2 N2 C11 . . . . -0.4(3) ?
    N2 S2 N1 C12 . . . . 0.2(3) ?
    S2 N1 C12 C7 . . . . -179.5(3) ?
    S2 N1 C12 C11 . . . . 0.1(4) ?
    C18 C13 C10 C9 . . . . 33.4(5) ?
    C14 C13 C10 C9 . . . . -144.0(4) ?
    C18 C13 C10 C11 . . . . -147.7(3) ?
    C14 C13 C10 C11 . . . . 35.0(5) ?
    C1 S1 C6 C5 . . . . 1.0(3) ?
    C1 S1 C6 C7 . . . . -175.1(3) ?
    S2 N2 C11 C10 . . . . 179.5(3) ?
    S2 N2 C11 C12 . . . . 0.5(4) ?
    C9 C10 C11 N2 . . . . -176.4(3) ?
    C13 C10 C11 N2 . . . . 4.6(6) ?
    C9 C10 C11 C12 . . . . 2.5(5) ?
    C13 C10 C11 C12 . . . . -176.5(3) ?
    N1 C12 C11 N2 . . . . -0.4(4) ?
    C7 C12 C11 N2 . . . . 179.2(3) ?
    N1 C12 C11 C10 . . . . -179.4(3) ?
    C7 C12 C11 C10 . . . . 0.2(5) ?
    C14 C13 C18 C17 . . . . -0.3(5) ?
    C10 C13 C18 C17 . . . . -177.8(3) ?
    C16 C17 C18 C13 . . . . 0.5(5) ?
    C19 C17 C18 C13 . . . . -178.4(3) ?
    C6 S1 C1 C2 . . . . -1.3(3) ?
    C18 C17 C16 O3 . . . . -178.4(3) ?
    C19 C17 C16 O3 . . . . 0.5(5) ?
    C18 C17 C16 C15 . . . . -0.9(5) ?
    C19 C17 C16 C15 . . . . 177.9(3) ?
    N1 C12 C7 C8 . . . . 176.7(3) ?
    C11 C12 C7 C8 . . . . -2.8(5) ?
    N1 C12 C7 C6 . . . . -5.3(5) ?
    C11 C12 C7 C6 . . . . 175.2(3) ?
    C5 C6 C7 C8 . . . . -19.5(6) ?
    S1 C6 C7 C8 . . . . 155.9(3) ?
    C5 C6 C7 C12 . . . . 162.7(3) ?
    S1 C6 C7 C12 . . . . -22.0(5) ?
    C2 O1 C3 C4 . . . . 49.4(4) ?
    O2 C4 C3 O1 . . . . -59.5(4) ?
    S1 C1 C2 O1 . . . . -178.6(3) ?
    S1 C1 C2 C5 . . . . 1.2(4) ?
    C3 O1 C2 C1 . . . . 157.4(4) ?
    C3 O1 C2 C5 . . . . -22.4(5) ?
    C11 C10 C9 C8 . . . . -2.5(5) ?
    C13 C10 C9 C8 . . . . 176.5(3) ?
    O3 C16 C15 C14 . . . . 178.8(3) ?
    C17 C16 C15 C14 . . . . 1.3(5) ?
    C19 N3 C20 C21 . . . . 133.7(4) ?
    C12 C7 C8 C9 . . . . 2.9(5) ?
    C6 C7 C8 C9 . . . . -175.1(3) ?
    C10 C9 C8 C7 . . . . -0.2(6) ?
    C7 C6 C5 O2 . . . . -7.0(6) ?
    S1 C6 C5 O2 . . . . 177.2(3) ?
    C7 C6 C5 C2 . . . . 175.3(3) ?
    S1 C6 C5 C2 . . . . -0.5(4) ?
    C1 C2 C5 O2 . . . . -178.1(3) ?
    O1 C2 C5 O2 . . . . 1.7(6) ?
    C1 C2 C5 C6 . . . . -0.4(5) ?
    O1 C2 C5 C6 . . . . 179.4(3) ?
    C16 C15 C14 C13 . . . . -1.2(5) ?
    C18 C13 C14 C15 . . . . 0.7(5) ?
    C10 C13 C14 C15 . . . . 178.1(3) ?
    C20 N3 C19 C17 . . . . -178.4(3) ?
    C18 C17 C19 N3 . . . . -176.4(3) ?
    C16 C17 C19 N3 . . . . 4.7(5) ?
    C6 C5 O2 C4 . . . . 173.0(3) ?
    C2 C5 O2 C4 . . . . -9.5(5) ?
    C3 C4 O2 C5 . . . . 37.3(4) ?
    N3 C20 C21 C24 . . . . -60.4(5) ?
    N3 C20 C21 C23 . . . . 61.0(5) ?
    N3 C20 C21 C22 . . . . 179.7(3) ?
loop_
    _geom_hbond_atom_site_label_D
    _geom_hbond_atom_site_label_H
    _geom_hbond_atom_site_label_A
    _geom_hbond_site_symmetry_A
    _geom_hbond_distance_DH
    _geom_hbond_distance_HA
    _geom_hbond_distance_DA
    _geom_hbond_angle_DHA
    O3 H16 N3 . 0.98(6) 1.64(7) 2.569(4) 155(6)
    C4 H4A O3 2_766 0.97 2.39 3.200(5) 140
_iucr_refine_instructions_details
;
TITL JD_60-a
CELL  0.71075   8.0401  11.0712  12.6501   96.882   93.221   96.065
ZERR     2.00   0.0054   0.0076   0.0087    0.013    0.011    0.008
LATT   1
SFAC  C    H    N    O    S
UNIT  48   46   6    6    4
MERG   2
OMIT    -4.00  50.00
OMIT 0 1 0 REM Beamstop
OMIT 0 -1 1 REM Beamstop
OMIT 1 0 0 REM Beamstop
FMAP   2
PLAN   25
ACTA
BOND   $H
CONF
LIST   4
L.S.   20
WGHT    0.090300
FVAR       1.36268
S1    5    0.506153    0.467961    0.860183    11.00000    0.04880    0.02542 =
         0.02596    0.00125    0.00961   -0.00243
S2    5    0.604368    0.826066    0.726337    11.00000    0.05184    0.02208 =
         0.03593    0.00561    0.01792    0.00647
O1    4    0.355059    0.121098    0.802775    11.00000    0.05123    0.02475 =
         0.02914    0.00643    0.00272   -0.00555
O3    4    1.210963    0.893343    0.246785    11.00000    0.03269    0.02987 =
         0.02964    0.00441    0.00816   -0.00757
N3    3    1.117267    0.720300    0.094370    11.00000    0.03502    0.02376 =
         0.02470    0.00447    0.00820    0.00266
N2    3    0.714984    0.809892    0.624102    11.00000    0.03610    0.02386 =
         0.02611    0.00438    0.00925    0.00489
N1    3    0.556804    0.685768    0.744393    11.00000    0.03736    0.02501 =
         0.02920    0.00439    0.01082    0.00556
C13   1    0.907625    0.701697    0.443218    11.00000    0.02486    0.02032 =
         0.02654    0.00429    0.00363    0.00170
C12   1    0.628283    0.616933    0.668681    11.00000    0.02257    0.02301 =
         0.02525    0.00627    0.00007    0.00336
C17   1    1.017909    0.718546    0.268855    11.00000    0.02680    0.02181 =
         0.02165    0.00138    0.00179    0.00417
C10   1    0.804667    0.631955    0.512407    11.00000    0.02283    0.02314 =
         0.02448    0.00497    0.00420    0.00235
C6    1    0.535009    0.411086    0.729023    11.00000    0.02883    0.02312 =
         0.02288    0.00486    0.00483    0.00620
C11   1    0.720437    0.688779    0.599185    11.00000    0.02638    0.02019 =
         0.02377    0.00416    0.00170    0.00378
C4    1    0.435008    0.089938    0.620347    11.00000    0.03299    0.01952 =
         0.03054    0.00238   -0.00072   -0.00303
AFIX  23
H4A   2    0.534308    0.054116    0.642398    11.00000   -1.20000
H4B   2    0.395704    0.050333    0.549460    11.00000   -1.20000
AFIX   0
C18   1    0.917465    0.657467    0.336512    11.00000    0.02567    0.02135 =
         0.03310    0.00410    0.00565    0.00166
AFIX  43
H18   2    0.854368    0.583998    0.309057    11.00000   -1.20000
AFIX   0
C1    1    0.425746    0.327583    0.889523    11.00000    0.04126    0.03186 =
         0.02240    0.00714    0.00825    0.00019
AFIX  43
H1    2    0.392096    0.312585    0.956334    11.00000   -1.20000
AFIX   0
C16   1    1.114288    0.828825    0.309831    11.00000    0.01853    0.02799 =
         0.02857    0.00709    0.00620    0.00179
C7    1    0.617095    0.485547    0.654369    11.00000    0.02201    0.02244 =
         0.02286    0.00561    0.00284    0.00210
C3    1    0.302002    0.065427    0.695793    11.00000    0.03588    0.02495 =
         0.03481    0.00653    0.00071   -0.00209
AFIX  23
H3A   2    0.200546    0.097544    0.672116    11.00000   -1.20000
H3B   2    0.276560   -0.022266    0.695299    11.00000   -1.20000
AFIX   0
C2    1    0.417055    0.241104    0.803814    11.00000    0.03079    0.02398 =
         0.02606    0.00713    0.00686   -0.00041
C9    1    0.783376    0.506740    0.500290    11.00000    0.03296    0.02631 =
         0.02281    0.00180    0.01015    0.00384
AFIX  43
H9    2    0.831737    0.465782    0.443419    11.00000   -1.20000
AFIX   0
C15   1    1.105124    0.874984    0.416130    11.00000    0.02370    0.02292 =
         0.03189    0.00128    0.00075   -0.00428
AFIX  43
H15   2    1.167046    0.949000    0.443364    11.00000   -1.20000
AFIX   0
C20   1    1.111860    0.669571   -0.018011    11.00000    0.04204    0.02844 =
         0.02793    0.00453    0.01072    0.00370
AFIX  23
H20A  2    1.013058    0.610601   -0.034932    11.00000   -1.20000
H20B  2    1.209610    0.626739   -0.030124    11.00000   -1.20000
AFIX   0
C8    1    0.693575    0.435335    0.567646    11.00000    0.03104    0.01695 =
         0.03197    0.00459    0.00663    0.00427
AFIX  43
H8    2    0.685609    0.350508    0.552864    11.00000   -1.20000
AFIX   0
C5    1    0.479867    0.288301    0.712188    11.00000    0.02634    0.02055 =
         0.01918    0.00031    0.00065    0.00224
C14   1    1.005633    0.812790    0.481960    11.00000    0.02564    0.02414 =
         0.02411    0.00366    0.00078   -0.00015
AFIX  43
H14   2    1.003281    0.844833    0.553192    11.00000   -1.20000
AFIX   0
C19   1    1.020065    0.669316    0.156503    11.00000    0.03543    0.02068 =
         0.02487    0.00147    0.00532    0.00406
O2    4    0.479256    0.218552    0.615870    11.00000    0.03901    0.02066 =
         0.02482    0.00031    0.00628   -0.00110
C22   1    1.103201    0.705372   -0.206725    11.00000    0.07092    0.05226 =
         0.02492    0.00979    0.00233   -0.00286
AFIX  33
H22A  2    1.202338    0.665078   -0.216148    11.00000   -1.50000
H22B  2    1.098446    0.765352   -0.255362    11.00000   -1.50000
H22C  2    1.005946    0.646088   -0.220643    11.00000   -1.50000
AFIX   0
C21   1    1.107783    0.768481   -0.092010    11.00000    0.05449    0.03839 =
         0.02705    0.01072    0.00250    0.00474
C23   1    1.266977    0.859044   -0.068223    11.00000    0.09057    0.04740 =
         0.04096    0.01336    0.01112   -0.02278
AFIX  33
H23A  2    1.363611    0.816321   -0.079482    11.00000   -1.50000
H23B  2    1.272034    0.896305    0.004598    11.00000   -1.50000
H23C  2    1.265035    0.921253   -0.114881    11.00000   -1.50000
AFIX   0
C24   1    0.952268    0.833303   -0.075193    11.00000    0.08524    0.06316 =
         0.05773    0.01840    0.00223    0.03881
AFIX  33
H24A  2    0.950049    0.896428   -0.120914    11.00000   -1.50000
H24B  2    0.954395    0.869103   -0.002086    11.00000   -1.50000
H24C  2    0.854059    0.775351   -0.091949    11.00000   -1.50000
AFIX   0
H19   2    0.945534    0.594347    0.130690    11.00000    0.03011
H16   2    1.201625    0.836845    0.180419    11.00000    0.10226
HKLF 4
REM  JD_60-a
REM R1 =  0.0612 for   2670 Fo > 4sig(Fo)  and  0.0995 for all   3899 data
REM    297 parameters refined using      0 restraints
END
WGHT      0.0550      0.2402
REM Highest difference peak  0.260,  deepest hole -0.299,  1-sigma level  0.066
Q1    1   1.2812  0.9347  0.0202  11.00000  0.05    0.26
Q2    1   1.0339  0.7919  0.2815  11.00000  0.05    0.26
Q3    1   0.4935  0.4384  0.7578  11.00000  0.05    0.26
Q4    1   0.6279  0.5475  0.6630  11.00000  0.05    0.25
Q5    1   0.4763  0.6584  0.7768  11.00000  0.05    0.25
Q6    1   0.5839  0.4420  0.6955  11.00000  0.05    0.25
Q7    1   0.3195  0.0808  0.5276  11.00000  0.05    0.25
Q8    1   0.7316  0.6560  0.5417  11.00000  0.05    0.24
Q9    1   1.5789  0.8827  0.0029  11.00000  0.05    0.23
Q10   1   0.9113  0.4648  0.6202  11.00000  0.05    0.22
Q11   1   0.4368  0.2992  0.9005  11.00000  0.05    0.22
Q12   1   0.6814  0.4618  0.6207  11.00000  0.05    0.22
Q13   1   0.5959  0.6474  0.7133  11.00000  0.05    0.22
Q14   1   0.2438 -0.0395  0.7338  11.00000  0.05    0.21
Q15   1   1.2123  0.7630 -0.2604  11.00000  0.05    0.21
Q16   1   0.1840  0.1869  0.6596  11.00000  0.05    0.21
Q17   1   0.5889  0.6202  0.8788  11.00000  0.05    0.21
Q18   1   0.4482  0.2650  0.7629  11.00000  0.05    0.21
Q19   1   1.2042  0.5025 -0.0799  11.00000  0.05    0.21
Q20   1   1.0149  0.5215 -0.0425  11.00000  0.05    0.21
Q21   1   0.7158  0.6436  0.6485  11.00000  0.05    0.21
Q22   1   0.4029  0.4992  0.7997  11.00000  0.05    0.20
Q23   1   0.9359  0.5243  0.1599  11.00000  0.05    0.20
Q24   1   0.3410  0.0958  0.7676  11.00000  0.05    0.20
Q25   1   0.5492  0.6046  0.8622  11.00000  0.05    0.20
;
