# Supplementary material for: (E)-4-[7-(2,3-Di­hydro­thieno[3,4-b][1,4]dioxin-5-yl)-2,1,3-benzo­thia­diazol-4-yl]-2-[(neo­pentyl­imino)­meth­yl]phenol
Source: Acta Crystallogr Sect E Struct Rep Online. 2014 Jul 5;70(Pt 8):o848–9. doi: 10.1107/S1600536814014883 (PMC4158547; doi:10.1107/S1600536814014883)
Supplement: Supplementary file 2 [file e-70-0o848-Isup2.hkl]

#
# h,k,l, Fc-squared, Fo-squared, sigma(Fo-squared) and status flag
#
data_I
_shelx_title ' JD_60-a'
_shelx_refln_list_code          4
_shelx_F_calc_maximum      154.02
_exptl_crystal_F_000       488.00
_reflns_d_resolution_high  0.8409
 
loop_
 _symmetry_equiv_pos_as_xyz
 'x, y, z'
 '-x, -y, -z'
 
_cell_length_a     8.0401
_cell_length_b    11.0712
_cell_length_c    12.6501
_cell_angle_alpha  96.882
_cell_angle_beta   93.221
_cell_angle_gamma  96.065
 
_shelx_F_squared_multiplier     1.000
 
loop_
 _refln_index_h
 _refln_index_k
 _refln_index_l
 _refln_F_squared_calc
 _refln_F_squared_meas
 _refln_F_squared_sigma
 _refln_observed_status
   2   0   0     4319.01     4186.03     37.68 o
   3   0   0      230.95      222.60     11.86 o
   4   0   0        2.04       -0.78      7.09 o
   5   0   0      157.69      177.29     17.20 o
   6   0   0       31.59       36.39      8.12 o
   7   0   0        5.32       11.75      7.19 o
   8   0   0      152.74      138.90     23.33 o
   9   0   0       10.25       22.29     20.51 o
  -9   1   0        7.68      -11.43     13.86 o
  -8   1   0        3.16       21.15     10.10 o
  -7   1   0      159.25      134.17     19.92 o
  -6   1   0       31.74       29.96      7.48 o
  -5   1   0      694.21      715.46     32.09 o
  -4   1   0     1416.27     1401.56     29.54 o
  -3   1   0     3020.45     2979.72     31.73 o
  -2   1   0    19028.99    19526.78    118.28 o
  -1   1   0     2479.10     2568.17     16.75 o
   1   1   0        0.81       19.30      4.18 o
   2   1   0     3887.14     3908.56     30.52 o
   3   1   0       21.43       24.78      7.07 o
   4   1   0       30.52       25.52      5.08 o
   5   1   0        3.29       13.87      6.26 o
   6   1   0      283.85      273.54     16.68 o
   7   1   0       88.77      104.19     15.88 o
   8   1   0       95.35       78.05     17.90 o
   9   1   0      152.88      186.99     39.51 o
  -9   2   0        1.31        9.25      9.07 o
  -8   2   0       42.36       51.20     11.59 o
  -7   2   0       98.67       78.84     15.73 o
  -6   2   0      265.85      295.83     24.46 o
  -5   2   0        1.73       -4.62      8.48 o
  -4   2   0     1019.02      992.92     32.70 o
  -3   2   0       94.06      106.14      7.68 o
  -2   2   0     8109.79     8419.18     56.42 o
  -1   2   0     3244.78     3118.52     32.20 o
   0   2   0     7513.29     7007.45     55.25 o
   1   2   0     2018.87     1810.58     18.71 o
   2   2   0       38.00       30.79      5.00 o
   3   2   0      830.92      806.43     29.88 o
   4   2   0      100.77      104.70      7.79 o
   5   2   0       29.80       30.88      7.62 o
   6   2   0      329.69      326.67     18.42 o
   7   2   0      455.87      447.28     26.73 o
   8   2   0      160.82      159.33     20.30 o
   9   2   0      106.05      104.83     34.98 o
  -9   3   0       55.60       62.77     23.55 o
  -8   3   0       77.13       57.20     14.43 o
  -7   3   0       12.87       15.66      6.17 o
  -6   3   0       21.59       21.53     12.46 o
  -5   3   0      686.19      781.56     27.13 o
  -4   3   0      179.24      194.82     13.85 o
  -3   3   0       72.87       76.01      7.85 o
  -2   3   0      528.21      526.16     13.09 o
  -1   3   0     1265.41     1125.61     32.11 o
   0   3   0     1602.84     1563.41     31.63 o
   1   3   0     2431.12     2380.68     31.92 o
   2   3   0      193.78      183.53     14.89 o
   3   3   0      180.30      180.08     12.39 o
   4   3   0      465.93      434.22     20.99 o
   5   3   0      148.76      121.34     14.09 o
   6   3   0      232.52      206.83     21.42 o
   7   3   0      128.18      135.16     18.85 o
   8   3   0      248.73      226.58     27.71 o
  -9   4   0       61.51       53.25     19.91 o
  -8   4   0        4.33       11.98      9.69 o
  -7   4   0       75.86       55.18      7.74 o
  -6   4   0      193.51      192.11     14.99 o
  -5   4   0       72.10       60.32     14.72 o
  -4   4   0      226.70      238.01     15.83 o
  -3   4   0      659.95      650.34     18.72 o
  -2   4   0      237.34      241.75     13.12 o
  -1   4   0      202.12      173.59     10.23 o
   0   4   0      430.93      440.03     16.66 o
   1   4   0      423.62      397.21     16.60 o
   2   4   0     1549.32     1612.45     50.57 o
   3   4   0      504.35      587.09     19.95 o
   4   4   0      190.21      179.14     13.70 o
   5   4   0      601.06      590.74     34.69 o
   6   4   0      681.73      758.61     36.22 o
   7   4   0       57.21       77.30     16.97 o
   8   4   0      174.44      182.60     41.80 o
  -9   5   0       18.73       23.61     14.34 o
  -8   5   0        5.91       20.54     12.13 o
  -7   5   0       39.53       21.06      8.31 o
  -6   5   0       27.03       25.99      7.88 o
  -5   5   0      113.47      110.82     15.99 o
  -4   5   0       21.23       16.23      9.79 o
  -3   5   0        4.53       46.89     10.41 o
  -2   5   0      229.25      221.88     20.27 o
  -1   5   0      619.55      690.12     25.79 o
   0   5   0     1692.44     1746.10     37.20 o
   1   5   0      109.16      136.84     13.14 o
   2   5   0      360.84      354.89     21.98 o
   3   5   0     1066.94     1063.03     26.04 o
   4   5   0       37.72       44.79     11.56 o
   5   5   0       27.02       31.43     13.96 o
   6   5   0      119.23      118.00     19.17 o
   7   5   0       29.61       11.72     11.70 o
   8   5   0        0.39       -1.09     24.80 o
  -8   6   0      100.73       68.85     35.77 o
  -7   6   0        6.56       27.00     19.51 o
  -6   6   0       42.19       55.74     13.71 o
  -5   6   0       58.97       63.83     11.10 o
  -4   6   0       39.25       26.73     10.18 o
  -3   6   0      127.97      142.96     20.49 o
  -2   6   0      268.73      238.55     14.04 o
  -1   6   0      831.92      840.18     21.95 o
   0   6   0     1353.95     1287.63     28.10 o
   1   6   0      334.02      318.64     20.40 o
   2   6   0       20.50       14.16      8.48 o
   3   6   0       62.74       75.02     13.24 o
   4   6   0       14.87       12.91      7.53 o
   5   6   0       34.86       36.31     13.55 o
   6   6   0       72.25       49.25     15.03 o
   7   6   0        1.51       -9.13     14.76 o
  -8   7   0       32.18       41.21     17.76 o
  -7   7   0        0.95       -5.21     19.51 o
  -6   7   0        7.26       22.31      9.64 o
  -5   7   0        5.57       14.16     21.83 o
  -4   7   0       84.73       57.30     12.99 o
  -3   7   0       66.09       45.21     13.06 o
  -2   7   0        0.07        5.50     12.39 o
  -1   7   0      595.96      589.58     21.04 o
   0   7   0        0.20        2.50      7.98 o
   1   7   0        8.43        7.92     10.06 o
   2   7   0       19.88       20.11      8.49 o
   3   7   0       38.44       40.63      9.96 o
   4   7   0        8.61       -0.96      7.74 o
   5   7   0      342.97      397.40     29.13 o
   6   7   0        0.03       19.34     28.42 o
   7   7   0       65.08       25.85     17.95 o
  -8   8   0       19.64       15.19     21.81 o
  -7   8   0      414.93      436.03     49.25 o
  -6   8   0      219.94      205.68     22.34 o
  -5   8   0       28.65       21.08     11.37 o
  -4   8   0       21.22       17.60     10.89 o
  -3   8   0       87.22       80.85     12.92 o
  -2   8   0      347.64      365.21     25.12 o
  -1   8   0       37.48       31.26      8.20 o
   0   8   0      367.86      390.74     28.47 o
   1   8   0       31.26       25.30     12.35 o
   2   8   0       52.77       87.81     17.54 o
   3   8   0       63.71       65.17     12.44 o
   4   8   0       24.51        9.75      9.74 o
   5   8   0      219.02      219.43     22.83 o
   6   8   0       64.56       64.41     25.18 o
  -7   9   0       29.41       32.45     15.03 o
  -6   9   0      115.94      158.60     22.76 o
  -5   9   0      330.69      356.33     29.14 o
  -4   9   0       76.86       84.15     21.59 o
  -3   9   0      209.73      210.91     32.73 o
  -2   9   0      118.35       85.74     16.69 o
  -1   9   0       96.69       83.55     18.90 o
   0   9   0       12.33        9.29      8.20 o
   1   9   0       44.39       44.88     11.65 o
   2   9   0       46.82       92.39     18.62 o
   3   9   0       14.85       23.89     12.93 o
   4   9   0       72.56       70.67     15.68 o
   5   9   0        4.82       22.19     14.85 o
   6   9   0       69.77       38.63     16.03 o
  -6  10   0       57.02       55.21     24.09 o
  -5  10   0       18.44       48.41     15.45 o
  -4  10   0        8.72       30.39     16.06 o
  -3  10   0        1.41       -0.79     17.91 o
  -2  10   0        8.55       10.43      9.63 o
  -1  10   0      162.69      117.05     18.10 o
   0  10   0      109.47      103.03     28.66 o
   1  10   0       83.73       76.62     13.75 o
   2  10   0       10.76        9.48     10.60 o
   3  10   0        9.89       24.13      9.80 o
   4  10   0        5.08       -4.66     14.69 o
   5  10   0       13.34       38.67     17.26 o
  -6  11   0        5.16       17.81     17.86 o
  -5  11   0       12.78       22.49     12.63 o
  -4  11   0       17.18        1.00     13.20 o
  -3  11   0       31.38       23.75     17.08 o
  -2  11   0       23.80       34.29     28.78 o
  -1  11   0        1.17        9.78     14.53 o
   0  11   0       45.42       55.62     14.57 o
   1  11   0        3.21       10.33     10.89 o
   2  11   0       12.87       19.52     12.52 o
   3  11   0       32.87       32.45     19.20 o
   4  11   0       17.15        4.00     19.54 o
  -4  12   0      119.73      153.27     21.23 o
  -3  12   0      171.48      181.12     23.79 o
  -2  12   0        6.20       23.00     24.13 o
  -1  12   0        7.62       20.29     21.69 o
   0  12   0        0.60       -0.64     15.93 o
   1  12   0        6.44       19.93     23.94 o
   2  12   0        1.38       26.23     14.72 o
  -2  13   0        3.72       43.26     19.14 o
  -1  13   0       67.63       83.63     21.32 o
   0 -13   1       79.47       47.82     21.64 o
   1 -13   1        2.07      -12.90     16.04 o
   2 -13   1       29.92       35.58     17.94 o
  -2 -12   1        0.40        9.22     14.82 o
  -1 -12   1       19.95       18.43     12.69 o
   0 -12   1       11.01       21.44     23.45 o
   1 -12   1       33.62       17.71     16.28 o
   2 -12   1      139.48      151.67     25.19 o
   3 -12   1       59.58       65.37     19.59 o
   4 -12   1       24.55       64.33     22.86 o
  -4 -11   1        6.44       39.12     22.14 o
  -3 -11   1       11.11      -17.54     14.83 o
  -2 -11   1      113.99      122.79     29.53 o
  -1 -11   1      348.29      317.38     28.33 o
   0 -11   1      124.35      143.29     24.60 o
   1 -11   1       65.55       42.08     17.29 o
   2 -11   1        2.44        9.02     12.84 o
   3 -11   1       11.89       17.49     14.03 o
   4 -11   1        0.18       30.61     14.32 o
   5 -11   1       67.68       89.16     23.63 o
   6 -11   1       34.38       43.58     31.92 o
  -5 -10   1       59.55       46.64     17.31 o
  -4 -10   1       81.18      116.56     28.35 o
  -3 -10   1      159.74      196.56     22.58 o
  -2 -10   1        3.68       17.89     18.64 o
  -1 -10   1       93.68       73.33     14.56 o
   0 -10   1      463.65      410.08     33.18 o
   1 -10   1       78.93       61.06     15.67 o
   2 -10   1       18.50       12.42     17.25 o
   3 -10   1       86.43       74.65     22.26 o
   4 -10   1        3.81       16.96     11.70 o
   5 -10   1      318.52      356.14     30.44 o
   6 -10   1       46.51       60.85     20.16 o
  -6  -9   1        1.42       34.22     18.44 o
  -5  -9   1      208.99      325.76     40.07 o
  -4  -9   1        0.00        0.91     13.26 o
  -3  -9   1      611.72      585.00     28.14 o
  -2  -9   1      102.94      127.58     26.68 o
  -1  -9   1        1.07      -10.46     21.09 o
   0  -9   1       16.11       24.26     22.19 o
   1  -9   1      637.96      634.79     41.07 o
   2  -9   1      408.39      361.43     29.16 o
   3  -9   1      843.56      878.11     34.50 o
   4  -9   1        3.12       16.99     11.28 o
   5  -9   1       40.30       59.08     15.39 o
   6  -9   1       19.16       24.62     14.73 o
   7  -9   1      230.26      246.28     31.84 o
  -6  -8   1        5.52        3.26     15.67 o
  -5  -8   1       88.91      105.79     19.11 o
  -4  -8   1      107.33      100.82     15.99 o
  -3  -8   1        0.44       -9.47      9.23 o
  -2  -8   1      228.89      237.17     17.36 o
  -1  -8   1     1099.08     1171.06     34.55 o
   0  -8   1     1099.29     1160.36     40.91 o
   1  -8   1      201.88      189.08     19.11 o
   2  -8   1       32.08       29.65     17.33 o
   3  -8   1      482.64      566.29     39.65 o
   4  -8   1        3.57       -9.45     13.21 o
   5  -8   1       73.98       83.39     17.65 o
   6  -8   1       36.98       34.55     15.54 o
   7  -8   1       49.75       44.44     16.91 o
   8  -8   1       14.55       16.55     11.69 o
  -7  -7   1        9.19       17.17     13.93 o
  -6  -7   1      429.96      529.21     42.66 o
  -5  -7   1      981.36      992.32     70.96 o
  -4  -7   1        1.26       16.12     18.66 o
  -3  -7   1      130.08      102.18     13.21 o
  -2  -7   1      161.47      153.78     14.14 o
  -1  -7   1       61.95       83.16     12.31 o
   0  -7   1     1001.40     1026.27     23.93 o
   1  -7   1      802.54      840.80     24.90 o
   2  -7   1      374.55      399.10     20.77 o
   3  -7   1        6.06        6.24     11.72 o
   4  -7   1      108.77      103.54     22.15 o
   5  -7   1      246.98      254.98     24.17 o
   6  -7   1        4.73        2.14     12.48 o
   7  -7   1       24.80       23.46     11.21 o
   8  -7   1       46.45       48.12     18.30 o
  -7  -6   1      135.81      126.62     21.37 o
  -6  -6   1      238.01      275.17     28.44 o
  -5  -6   1       71.38       76.92     17.13 o
  -4  -6   1        0.44       21.67     10.31 o
  -3  -6   1      241.42      269.38     18.78 o
  -2  -6   1      202.80      196.75     14.35 o
  -1  -6   1        0.40        5.21      6.42 o
   0  -6   1     1300.35     1287.15     45.09 o
   1  -6   1     2334.40     2430.91     64.71 o
   2  -6   1     2855.21     3090.22     53.40 o
   3  -6   1      498.83      420.80     21.58 o
   4  -6   1       85.10       81.77     13.25 o
   5  -6   1        3.02        4.16      9.22 o
   6  -6   1       40.96       25.72      9.69 o
   7  -6   1        7.75       17.59     10.14 o
   8  -6   1       13.93       18.90     14.31 o
  -8  -5   1      142.27      156.34     25.67 o
  -7  -5   1       66.83       47.54     15.92 o
  -6  -5   1      540.31      559.03     30.65 o
  -5  -5   1       15.67       25.62      9.68 o
  -4  -5   1      204.46      209.78     21.16 o
  -3  -5   1     1016.24     1030.82     28.39 o
  -2  -5   1     1785.85     1895.99     33.66 o
  -1  -5   1     3625.72     3829.74     52.57 o
   0  -5   1     3408.71     3498.72     56.08 o
   1  -5   1     3201.80     3394.12     61.85 o
   2  -5   1      108.52       95.37     16.18 o
   3  -5   1      638.36      703.09     21.51 o
   4  -5   1      399.56      452.87     20.51 o
   5  -5   1       10.60        4.51      5.44 o
   6  -5   1       64.98       66.73      7.78 o
   7  -5   1        0.55       29.45     13.53 o
   8  -5   1        6.74       26.29     12.74 o
   9  -5   1       39.07       44.24     17.29 o
  -8  -4   1       17.29       13.77     13.64 o
  -7  -4   1       16.28       16.07     16.77 o
  -6  -4   1       26.64        8.08     18.29 o
  -5  -4   1     1062.04     1118.47     39.44 o
  -4  -4   1      791.03      927.94     59.56 o
  -3  -4   1     1401.58     1504.20     27.98 o
  -2  -4   1     1233.37     1255.29     34.78 o
  -1  -4   1        6.72        2.16      6.63 o
   0  -4   1      390.48      372.54     15.19 o
   1  -4   1      354.43      341.95     12.66 o
   2  -4   1        0.21       -4.63      6.40 o
   3  -4   1     2584.34     2641.18     37.63 o
   4  -4   1      773.35      792.84     18.03 o
   5  -4   1      556.52      576.71     26.32 o
   6  -4   1      138.05      158.07     13.90 o
   7  -4   1       14.40       23.38      8.09 o
   8  -4   1        0.09       30.08     10.61 o
   9  -4   1       26.62       -7.48     17.04 o
  -9  -3   1      134.34      121.46     27.64 o
  -8  -3   1      148.00      148.50     26.49 o
  -7  -3   1      886.15      955.42     47.97 o
  -6  -3   1       28.74       44.34      9.24 o
  -5  -3   1      560.75      547.19     34.88 o
  -4  -3   1      530.50      498.77     21.42 o
  -3  -3   1      362.80      400.29     20.87 o
  -2  -3   1        0.82        8.92      9.03 o
  -1  -3   1      130.87      114.08      7.81 o
   0  -3   1     1086.14      989.25     24.82 o
   1  -3   1     5173.83     4930.13     59.71 o
   2  -3   1     1734.86     1897.97     26.72 o
   3  -3   1     2165.00     2224.07     28.13 o
   4  -3   1       37.39       52.76      6.81 o
   5  -3   1      250.03      238.25     17.40 o
   6  -3   1      153.63      166.25     15.19 o
   7  -3   1       14.87       -2.11      6.54 o
   8  -3   1       27.77       31.79      9.29 o
   9  -3   1        0.69       12.55     10.15 o
  -9  -2   1      182.38      193.83     86.93 o
  -8  -2   1       12.52       26.16     10.22 o
  -7  -2   1       17.74        9.43      8.91 o
  -6  -2   1        0.59       -0.17      6.31 o
  -5  -2   1       22.64       22.19      7.70 o
  -4  -2   1      311.39      340.42     17.96 o
  -3  -2   1       55.64       31.26      5.90 o
  -2  -2   1      273.74      239.50      8.18 o
  -1  -2   1     2063.89     1858.65     20.59 o
   0  -2   1       59.68       50.10      3.92 o
   1  -2   1       66.00       59.50      5.84 o
   2  -2   1    11986.54    12155.00    132.39 o
   3  -2   1      153.56      158.78     11.15 o
   4  -2   1     3319.75     3645.37     55.91 o
   5  -2   1      444.86      401.72     21.31 o
   6  -2   1      281.97      283.21     18.46 o
   7  -2   1       59.08       40.76      6.50 o
   8  -2   1      109.26      107.38     23.20 o
   9  -2   1      146.14      108.84     27.93 o
  -9  -1   1      237.02      252.94     30.64 o
  -8  -1   1      113.67      109.96     17.32 o
  -7  -1   1      158.36      126.27     17.76 o
  -6  -1   1      395.39      412.11     20.24 o
  -5  -1   1      617.24      619.40     23.67 o
  -4  -1   1      593.64      537.05     15.59 o
  -3  -1   1     1534.57     1557.46     43.49 o
  -2  -1   1      285.38      267.95     15.37 o
  -1  -1   1     1952.34     1861.08     19.10 o
   1  -1   1     1060.01     1026.90     17.33 o
   2  -1   1    22977.79    24064.56    142.89 o
   3  -1   1     1487.30     1370.07     34.29 o
   4  -1   1      501.12      487.79     24.46 o
   5  -1   1      268.63      264.81     21.46 o
   6  -1   1      154.16      144.00     14.47 o
   7  -1   1      175.93      189.46     20.20 o
   8  -1   1        6.32       15.22      8.53 o
   9  -1   1        8.81       28.89     13.27 o
  -9   0   1       22.12       19.47     11.09 o
  -8   0   1      141.83      150.79     21.31 o
  -7   0   1       47.30       52.49      8.60 o
  -6   0   1      165.90      185.05     15.91 o
  -5   0   1       13.83        0.35      8.96 o
  -4   0   1      328.73      314.26     19.99 o
  -3   0   1       24.00       19.18      5.87 o
  -2   0   1      241.86      215.77      6.87 o
  -1   0   1     1661.83     1544.24     24.10 o
   1   0   1      256.37      281.30     10.99 o
   2   0   1     1872.06     1781.25     26.02 o
   3   0   1      290.85      277.99     17.78 o
   4   0   1       41.23       31.53      6.64 o
   5   0   1       70.96       57.12      9.53 o
   6   0   1       76.03       60.39      9.06 o
   7   0   1        9.47       19.52      6.47 o
   8   0   1        1.41       13.78      7.29 o
   9   0   1       45.27       40.61     16.03 o
  -9   1   1        6.83       -0.33     17.83 o
  -8   1   1        0.87       26.44      9.69 o
  -7   1   1      215.45      225.78     19.61 o
  -6   1   1      601.66      621.08     36.29 o
  -5   1   1       11.27        9.57      4.83 o
  -4   1   1       16.42       12.50      5.11 o
  -3   1   1       19.63       32.80      5.68 o
  -2   1   1      175.47      193.00      8.01 o
  -1   1   1     1371.84     1307.32     21.74 o
   0   1   1     1613.78     1577.06    622.68 o
   1   1   1     6092.09     6000.76     93.88 o
   2   1   1     1356.10     1324.44     32.49 o
   3   1   1        0.00        5.87      4.48 o
   4   1   1      295.72      311.07     23.27 o
   5   1   1       32.93       43.03      8.08 o
   6   1   1       52.06       48.24      8.42 o
   7   1   1       17.56       13.41      9.33 o
   8   1   1       51.54       51.61     11.13 o
   9   1   1      124.67       71.54     21.71 o
  -9   2   1       16.14       27.54      8.37 o
  -8   2   1      247.74      271.41     31.08 o
  -7   2   1       71.63       62.12      9.06 o
  -6   2   1      237.85      238.03     22.95 o
  -5   2   1      227.64      254.10     16.98 o
  -4   2   1      302.61      279.56     16.40 o
  -3   2   1      407.87      459.36     17.38 o
  -2   2   1     1981.50     1841.62     17.90 o
  -1   2   1      218.29      219.56      8.03 o
   0   2   1      280.09      231.87      7.36 o
   1   2   1      362.80      365.81     13.87 o
   2   2   1     3800.35     3861.42     37.95 o
   3   2   1     1671.21     1710.69     29.02 o
   4   2   1      354.47      397.06     25.71 o
   5   2   1       60.02       49.83      9.25 o
   6   2   1       74.81       84.79     10.75 o
   7   2   1       20.90       17.32      9.09 o
   8   2   1      335.79      295.74     28.78 o
   9   2   1        0.63       -4.05     13.25 o
  -9   3   1      227.65      242.03     61.13 o
  -8   3   1       10.61       15.83      8.27 o
  -7   3   1      319.62      270.27     27.39 o
  -6   3   1      313.93      318.88     15.14 o
  -5   3   1        0.32       -0.19      5.61 o
  -4   3   1       82.47       74.04      6.93 o
  -3   3   1      143.14      126.09      9.50 o
  -2   3   1        1.10       12.37      3.79 o
  -1   3   1      438.03      393.79     17.84 o
   0   3   1     2842.37     2762.13     50.93 o
   1   3   1      245.39      203.27     11.44 o
   2   3   1      498.64      564.49     18.80 o
   3   3   1       48.47       51.42      8.26 o
   4   3   1      602.35      574.67     31.55 o
   5   3   1       27.73        7.91      7.91 o
   6   3   1       56.15       62.52     10.03 o
   7   3   1        3.79       43.07     10.09 o
   8   3   1        2.63       25.58     12.30 o
  -9   4   1        1.85       10.91     18.75 o
  -8   4   1        7.91       18.67     10.46 o
  -7   4   1       49.50       52.55     12.92 o
  -6   4   1       14.86        7.78      5.47 o
  -5   4   1       47.31       37.20      6.82 o
  -4   4   1      800.54      834.88     22.86 o
  -3   4   1       12.12       14.53      4.94 o
  -2   4   1      756.37      808.05     22.30 o
  -1   4   1      190.21      170.00      9.15 o
   0   4   1      732.67      702.00     38.31 o
   1   4   1     1366.05     1622.78     45.14 o
   2   4   1      684.87      737.75     18.58 o
   3   4   1      759.86      791.09     21.27 o
   4   4   1      337.50      346.41     17.65 o
   5   4   1      207.59      222.85     16.77 o
   6   4   1      127.90      133.80     28.71 o
   7   4   1        2.09       28.25     13.29 o
   8   4   1       28.12       39.92     14.36 o
  -9   5   1      147.64      126.48     23.79 o
  -8   5   1        2.59        9.57     39.21 o
  -7   5   1       28.89       51.79     14.40 o
  -6   5   1       28.78       19.14      8.66 o
  -5   5   1        8.03        8.23      6.02 o
  -4   5   1       78.40       76.75     10.21 o
  -3   5   1        3.87        9.79     10.10 o
  -2   5   1      386.29      395.54     17.29 o
  -1   5   1      166.81      196.42     13.39 o
   0   5   1      515.87      550.47     21.88 o
   1   5   1     2970.00     3315.70     71.40 o
   2   5   1      889.44      933.81     24.97 o
   3   5   1       22.83       11.11      7.97 o
   4   5   1        7.96       10.72      8.05 o
   5   5   1       83.65       97.17     14.40 o
   6   5   1       84.55       59.10     14.36 o
   7   5   1       11.06       16.63     13.27 o
   8   5   1       31.06       39.72     14.54 o
  -8   6   1        9.24       30.86     15.37 o
  -7   6   1        0.04       21.03     13.79 o
  -6   6   1       34.48       15.97      9.61 o
  -5   6   1        3.13        8.55     12.82 o
  -4   6   1        3.14        6.22     11.10 o
  -3   6   1      275.27      283.65     20.37 o
  -2   6   1       69.92       58.39      6.15 o
  -1   6   1       64.11       69.54      8.37 o
   0   6   1     1267.74     1453.95     31.38 o
   1   6   1      153.92      160.72     14.82 o
   2   6   1      325.88      340.60     18.18 o
   3   6   1      365.22      362.60     22.58 o
   4   6   1       65.36       72.05     11.46 o
   5   6   1      129.40      102.11     21.46 o
   6   6   1        0.86        6.47      9.09 o
   7   6   1      313.08      305.64     34.34 o
  -8   7   1       56.49       72.49     21.56 o
  -7   7   1       40.15        5.53     14.55 o
  -6   7   1      145.85      180.14     23.19 o
  -5   7   1       10.81       21.78     13.13 o
  -4   7   1       36.71       18.11      8.89 o
  -3   7   1        0.95       -1.07      8.76 o
  -2   7   1       65.37       58.63      9.81 o
  -1   7   1       95.58       86.04     12.79 o
   0   7   1       35.31       41.29      9.53 o
   1   7   1       46.17       28.87     10.64 o
   2   7   1       51.80       56.26     12.54 o
   3   7   1      300.37      313.51     18.73 o
   4   7   1      419.69      441.48     34.96 o
   5   7   1      122.94      129.84     22.84 o
   6   7   1      201.92      213.47     42.44 o
   7   7   1      129.93      116.08     38.10 o
  -8   8   1       89.67       48.16     39.62 o
  -7   8   1      480.91      549.07     57.57 o
  -6   8   1       19.96       49.99     19.05 o
  -5   8   1      190.28      141.55     34.84 o
  -4   8   1       46.93       42.42     11.59 o
  -3   8   1       19.16       21.22     13.61 o
  -2   8   1      101.12       97.35     11.03 o
  -1   8   1      107.46       82.82     16.43 o
   0   8   1      299.99      250.58     24.24 o
   1   8   1      656.88      566.89     30.75 o
   2   8   1      740.41      760.23     37.63 o
   3   8   1      344.29      386.01     27.38 o
   4   8   1       15.44       23.46     10.01 o
   5   8   1      192.67      174.67     26.95 o
   6   8   1        9.10       29.97     13.66 o
  -7   9   1       11.14       -2.90     19.73 o
  -6   9   1      224.71      246.82     32.70 o
  -5   9   1      184.36      203.45     31.00 o
  -4   9   1        6.67        6.01     11.25 o
  -3   9   1      307.58      293.02     31.73 o
  -2   9   1      216.17      228.30     23.91 o
  -1   9   1      427.17      381.49     27.13 o
   0   9   1      488.28      514.17     33.67 o
   1   9   1       40.50       51.55     24.61 o
   2   9   1        9.85        0.40     21.56 o
   3   9   1      215.28      162.99     18.44 o
   4   9   1       89.43       91.23     16.56 o
   5   9   1        1.84       -1.54     14.33 o
  -6  10   1       29.52       51.18     24.41 o
  -5  10   1      230.24      257.98     27.57 o
  -4  10   1      557.61      638.94     44.55 o
  -3  10   1      141.07       87.46     17.13 o
  -2  10   1      306.02      306.67     24.33 o
  -1  10   1      158.87      105.67     17.42 o
   0  10   1       67.12       41.18     13.08 o
   1  10   1      226.15      175.05     21.67 o
   2  10   1        2.04        6.49     16.46 o
   3  10   1      167.45      204.09     26.73 o
   4  10   1      154.56      156.11     28.41 o
   5  10   1      126.48      138.42     36.06 o
  -5  11   1      134.44       98.34     24.26 o
  -4  11   1       45.36       39.71     19.78 o
  -3  11   1       38.88       38.61     26.23 o
  -2  11   1       46.72       73.52     19.33 o
  -1  11   1       69.98       28.61     15.64 o
   0  11   1       31.20       25.03     17.32 o
   1  11   1      319.83      314.53     28.25 o
   2  11   1      104.02      109.08     16.96 o
   3  11   1      370.12      398.38     52.04 o
   4  11   1        8.71       21.37     16.69 o
  -4  12   1        0.02       16.51     14.58 o
  -3  12   1       24.98       44.59     22.82 o
  -2  12   1       90.75       61.82     22.46 o
  -1  12   1      587.54      608.78     93.01 o
   0  12   1        2.79       27.88     18.42 o
   1  12   1      134.08      198.94     24.66 o
   2  12   1        1.73        9.86     11.31 o
   0 -13   2      110.22      145.63     25.32 o
   1 -13   2       47.61       67.10     21.59 o
   2 -13   2        2.29        5.50     16.57 o
  -2 -12   2        6.59       12.77     13.01 o
  -1 -12   2        0.76       29.11     13.26 o
   0 -12   2       19.45        7.59     15.77 o
   1 -12   2        1.46       -8.97     14.36 o
   2 -12   2       28.49       31.82     15.60 o
   3 -12   2        1.39       -8.39     12.58 o
   4 -12   2       25.43       36.25     22.82 o
  -4 -11   2        6.39        4.37     26.77 o
  -3 -11   2       34.13       23.93     25.37 o
  -2 -11   2       33.21       37.65     14.40 o
  -1 -11   2        0.13        0.64     14.89 o
   0 -11   2      254.69      292.46     28.33 o
   1 -11   2      111.59      100.57     23.68 o
   2 -11   2       15.90        9.19     16.69 o
   3 -11   2       23.64       28.09     11.79 o
   4 -11   2       20.09       28.26     14.24 o
   5 -11   2       77.87      115.40     26.37 o
   6 -11   2       41.97       43.82     23.73 o
  -5 -10   2      185.24      237.88     54.57 o
  -4 -10   2        0.32       22.86     11.64 o
  -3 -10   2       70.02       77.27     15.20 o
  -2 -10   2      456.48      476.15     27.16 o
  -1 -10   2       13.20       34.72     11.24 o
   0 -10   2       47.68       33.43     19.21 o
   1 -10   2        5.12        7.03     17.42 o
   2 -10   2      103.43      116.19     20.49 o
   3 -10   2      127.97      161.42     22.05 o
   4 -10   2        0.45        4.05     19.62 o
   5 -10   2      147.14      139.04     28.20 o
   6 -10   2       30.79       42.83     16.08 o
  -6  -9   2       53.74       66.65     18.84 o
  -5  -9   2        8.78        8.54     12.96 o
  -4  -9   2      228.72      265.03     27.90 o
  -3  -9   2      556.94      556.41     28.20 o
  -2  -9   2       72.03       64.43     13.35 o
  -1  -9   2        5.61       14.43     24.65 o
   0  -9   2        0.07       10.37     10.86 o
   1  -9   2       44.74       55.76     10.68 o
   2  -9   2      110.42      104.74     18.73 o
   3  -9   2      161.06      174.43     23.40 o
   4  -9   2      334.42      393.94     26.25 o
   5  -9   2        5.89       15.19     10.93 o
   6  -9   2      174.14      162.36     26.86 o
   7  -9   2      172.85      169.51     30.69 o
  -6  -8   2       32.65       29.10     21.47 o
  -5  -8   2        1.93        5.27     17.45 o
  -4  -8   2       16.67       26.79     12.28 o
  -3  -8   2      864.89      911.17     33.18 o
  -2  -8   2       15.52       16.50      8.79 o
  -1  -8   2       51.24       42.08     10.25 o
   0  -8   2      169.01      190.40     24.55 o
   1  -8   2      307.55      241.49     18.44 o
   2  -8   2      622.43      629.84     33.17 o
   3  -8   2        2.91       -3.56     16.95 o
   4  -8   2      688.01      734.11     33.48 o
   5  -8   2        3.98       27.49     18.69 o
   6  -8   2       23.52       21.56     12.13 o
   7  -8   2        3.58       -4.12      7.49 o
   8  -8   2       50.61       28.60     22.05 o
  -7  -7   2        5.49       25.06     15.27 o
  -6  -7   2        0.50       12.75     18.62 o
  -5  -7   2        6.75        6.00     23.63 o
  -4  -7   2     1648.08     1768.25     60.04 o
  -3  -7   2      729.79      783.01     36.87 o
  -2  -7   2      526.30      504.21     22.22 o
  -1  -7   2      660.81      658.29     39.57 o
   0  -7   2     1000.36     1094.95     25.59 o
   1  -7   2      437.61      408.07     22.93 o
   2  -7   2      291.01      290.12     26.74 o
   3  -7   2      291.58      309.05     23.14 o
   4  -7   2       89.72       90.28     14.86 o
   5  -7   2        1.31        2.71      8.93 o
   6  -7   2      256.71      274.67     26.05 o
   7  -7   2        2.08       24.79     14.24 o
   8  -7   2       27.66       55.92     35.53 o
  -8  -6   2        1.34       11.50     18.91 o
  -7  -6   2       36.03       25.63     15.49 o
  -6  -6   2      921.84      983.65     76.33 o
  -5  -6   2       87.92       96.30     18.39 o
  -4  -6   2     1678.97     1768.60     83.70 o
  -3  -6   2      455.35      482.14     21.25 o
  -2  -6   2      833.21      907.84     34.28 o
  -1  -6   2      191.65      252.51     17.29 o
   0  -6   2      350.33      383.31     29.63 o
   1  -6   2       98.14      127.01     13.66 o
   2  -6   2       88.12       95.06      8.86 o
   3  -6   2      749.21      809.12     26.37 o
   4  -6   2      274.11      313.22     22.07 o
   5  -6   2      266.51      272.72     18.61 o
   6  -6   2        5.45       20.17     10.60 o
   7  -6   2       37.20       35.70     11.33 o
   8  -6   2        0.04       -7.67     11.24 o
  -8  -5   2       37.34       24.02     16.47 o
  -7  -5   2      150.18      200.61     31.30 o
  -6  -5   2      188.21      180.09     22.16 o
  -5  -5   2      263.12      297.91     21.81 o
  -4  -5   2      182.52      167.71     17.47 o
  -3  -5   2        4.57       -7.29     11.48 o
  -2  -5   2       18.20       16.30      7.38 o
  -1  -5   2      320.22      332.18     18.88 o
   0  -5   2      230.65      260.64     20.89 o
   1  -5   2       48.26       26.98     12.49 o
   2  -5   2      301.99      298.82     16.10 o
   3  -5   2     2345.31     2471.93     44.98 o
   4  -5   2      270.12      253.73     15.11 o
   5  -5   2      319.30      316.18     20.47 o
   6  -5   2      246.87      260.70     18.71 o
   7  -5   2        0.01       13.67      7.68 o
   8  -5   2       59.97       46.04     13.83 o
   9  -5   2        9.70       23.69     11.10 o
  -8  -4   2      216.65      223.36     25.69 o
  -7  -4   2       68.89       58.62     14.62 o
  -6  -4   2      569.12      599.21     35.79 o
  -5  -4   2        2.66       -6.07     10.37 o
  -4  -4   2       35.43       49.54     11.92 o
  -3  -4   2       83.05       83.37      6.58 o
  -2  -4   2        1.26        2.65      9.59 o
  -1  -4   2      575.57      521.53     17.40 o
   0  -4   2      224.68      197.59     12.64 o
   1  -4   2      805.78      735.70     21.96 o
   2  -4   2      332.11      302.98     11.69 o
   3  -4   2       89.92       88.24      6.79 o
   4  -4   2       13.31       15.71      7.03 o
   5  -4   2        0.08       16.68     11.65 o
   6  -4   2      369.52      393.30     19.43 o
   7  -4   2      414.53      445.72     23.48 o
   8  -4   2      270.08      259.53     22.60 o
   9  -4   2       89.98       84.69     25.55 o
  -9  -3   2       12.05       -0.99     18.91 o
  -8  -3   2        3.12       16.62      7.63 o
  -7  -3   2        0.64       -0.07     19.27 o
  -6  -3   2      515.00      490.06     27.53 o
  -5  -3   2       36.70       43.79     10.81 o
  -4  -3   2       52.66       61.38     11.62 o
  -3  -3   2      233.00      259.32     18.73 o
  -2  -3   2     1419.57     1402.79     39.66 o
  -1  -3   2      141.71      140.72      9.08 o
   0  -3   2       83.29       66.11      8.89 o
   1  -3   2     2175.79     1995.81     26.75 o
   2  -3   2     2718.13     2876.74     38.26 o
   3  -3   2        4.58       -0.06      5.19 o
   4  -3   2     7658.13     8413.69    157.99 o
   5  -3   2      738.95      792.87     32.23 o
   6  -3   2      378.68      391.21     22.23 o
   7  -3   2      555.68      635.03     35.37 o
   8  -3   2       72.59       79.90     20.82 o
   9  -3   2        0.30       -6.24     17.83 o
  -9  -2   2        1.98       29.48     20.13 o
  -8  -2   2      207.90      163.65     23.17 o
  -7  -2   2        3.94       -1.27     14.41 o
  -6  -2   2       16.76       15.90      9.05 o
  -5  -2   2      194.56      215.75     14.37 o
  -4  -2   2       26.78       22.64      6.34 o
  -3  -2   2      167.44      208.15     13.97 o
  -2  -2   2      134.79      115.09      9.13 o
  -1  -2   2       95.49       91.37      7.44 o
   0  -2   2     4510.70     4204.05     92.75 o
   1  -2   2     2980.33     2704.32     21.90 o
   2  -2   2     5322.71     5217.20     43.64 o
   3  -2   2      163.14      137.01      9.40 o
   4  -2   2       98.00       93.25      6.75 o
   5  -2   2      116.35      133.64     11.77 o
   6  -2   2        8.84       18.41     10.45 o
   7  -2   2       81.69       78.31     14.00 o
   8  -2   2       63.74       69.59     13.49 o
   9  -2   2       38.97       14.67      9.56 o
  -9  -1   2        2.60        9.35     11.41 o
  -8  -1   2      164.16      142.39     21.29 o
  -7  -1   2      113.36       91.04     16.95 o
  -6  -1   2        8.37       22.43     10.14 o
  -5  -1   2     1137.62     1243.29     43.22 o
  -4  -1   2        0.70       -0.66      4.23 o
  -3  -1   2        2.52        5.73      5.38 o
  -2  -1   2       27.05       24.76      4.27 o
  -1  -1   2     3876.49     3424.69     36.18 o
   0  -1   2       46.86       35.84      3.27 o
   1  -1   2       34.63       37.81      4.74 o
   2  -1   2    23722.95    24760.68    319.54 o
   3  -1   2     2477.55     2598.69     35.32 o
   4  -1   2      420.08      372.50     32.87 o
   5  -1   2      504.52      526.32     31.25 o
   6  -1   2        9.18       18.77      5.76 o
   7  -1   2        1.10       -7.16      7.56 o
   8  -1   2       19.04       18.45      8.39 o
   9  -1   2       34.78       21.31     14.83 o
  -9   0   2       62.16       80.99     22.36 o
  -8   0   2      169.08      198.16     30.19 o
  -7   0   2      318.76      300.70     29.55 o
  -6   0   2        0.18       -6.20      6.91 o
  -5   0   2        2.93       -7.98      7.62 o
  -4   0   2        9.77        3.33      4.19 o
  -3   0   2        1.16       -3.48      4.23 o
  -2   0   2       27.09       29.10      6.64 o
  -1   0   2      609.73      547.81     10.53 o
   0   0   2     3091.51     3090.08     22.44 o
   1   0   2    18200.37    18687.42    137.79 o
   2   0   2     5931.37     6396.21     66.38 o
   3   0   2       35.31       20.19     10.12 o
   4   0   2      300.27      275.27     40.03 o
   5   0   2      666.95      677.89     41.00 o
   6   0   2       20.40       11.09      6.90 o
   7   0   2      141.82      134.52     17.71 o
   8   0   2       17.98       22.35      8.34 o
   9   0   2        4.52        6.47      9.49 o
  -9   1   2       86.27       89.47     25.80 o
  -8   1   2       38.86       46.87     13.52 o
  -7   1   2      540.83      542.22     46.55 o
  -6   1   2      132.56      131.07     13.26 o
  -5   1   2      280.96      273.01     18.09 o
  -4   1   2      103.32      106.65      8.43 o
  -3   1   2       33.51       25.09      4.94 o
  -2   1   2     2511.37     2460.78     31.59 o
  -1   1   2     2527.05     2516.38     22.28 o
   0   1   2     1371.05     1144.09     32.05 o
   1   1   2      629.25      611.20     19.76 o
   2   1   2       14.82        9.95      5.32 o
   3   1   2     2106.30     2316.18     44.16 o
   4   1   2       58.24       66.81      5.76 o
   5   1   2        9.91       21.12      5.35 o
   6   1   2        9.74       13.85      7.11 o
   7   1   2        0.11        4.38      6.49 o
   8   1   2       14.38       23.19     12.73 o
   9   1   2       32.44       21.06     11.38 o
  -9   2   2       21.46       38.40     13.31 o
  -8   2   2       39.37       36.55     24.07 o
  -7   2   2        1.94        7.86      5.97 o
  -6   2   2      435.20      441.09     19.97 o
  -5   2   2      659.34      661.11     25.54 o
  -4   2   2      252.94      192.14     12.10 o
  -3   2   2        3.48        2.57      2.57 o
  -2   2   2        0.11        2.48      7.12 o
  -1   2   2      196.76      197.59      7.58 o
   0   2   2      594.95      605.61     16.02 o
   1   2   2      104.80      103.08      7.67 o
   2   2   2      790.62      703.68     22.68 o
   3   2   2      731.72      722.08     27.02 o
   4   2   2       77.62       69.28      7.91 o
   5   2   2       76.66      102.25     11.18 o
   6   2   2       27.06       27.36      7.25 o
   7   2   2        1.41       12.51      7.39 o
   8   2   2       37.71       25.03     12.86 o
   9   2   2        0.87       26.85     12.30 o
  -9   3   2      131.59      159.98     21.55 o
  -8   3   2       77.99       66.26     18.66 o
  -7   3   2      841.57      908.93     48.22 o
  -6   3   2       36.60       27.14      9.56 o
  -5   3   2       15.23       22.88      8.16 o
  -4   3   2     1512.30     1557.93     27.40 o
  -3   3   2      102.92       99.59      8.29 o
  -2   3   2      281.93      246.68     10.41 o
  -1   3   2      191.81      161.48      9.66 o
   0   3   2        0.49        2.72      5.95 o
   1   3   2     2398.56     2313.23     34.39 o
   2   3   2       14.52       -2.72      6.25 o
   3   3   2      971.52     1203.21     31.85 o
   4   3   2       93.75      111.17     15.29 o
   5   3   2        2.43        3.40      6.45 o
   6   3   2        6.04       15.71      8.35 o
   7   3   2      136.19      114.41     16.44 o
   8   3   2      184.07      260.93     42.98 o
  -9   4   2       48.47       57.76     21.29 o
  -8   4   2       25.99       14.80     12.54 o
  -7   4   2       43.87       32.58     10.61 o
  -6   4   2       63.95       71.45     15.53 o
  -5   4   2        5.02        7.81      4.65 o
  -4   4   2      179.39      163.31     11.03 o
  -3   4   2      135.79       98.63      6.88 o
  -2   4   2     1190.84     1130.08     29.74 o
  -1   4   2     1273.70     1224.73     41.85 o
   0   4   2       10.92        6.37      7.86 o
   1   4   2      175.12      171.71     19.07 o
   2   4   2       13.65       11.09      6.99 o
   3   4   2       45.48       42.40      8.68 o
   4   4   2      147.09      141.62     16.78 o
   5   4   2      284.30      311.49     19.39 o
   6   4   2      116.29       84.00     29.06 o
   7   4   2       40.41       34.60     15.78 o
   8   4   2        0.08       38.58     20.26 o
  -9   5   2       61.24       18.51     12.58 o
  -8   5   2        2.42       28.63     25.19 o
  -7   5   2      236.96      305.85     27.77 o
  -6   5   2      613.28      646.51     51.25 o
  -5   5   2      144.18      134.19     13.45 o
  -4   5   2      469.88      448.29     16.29 o
  -3   5   2       38.66       52.65      8.65 o
  -2   5   2        0.55        6.26      5.30 o
  -1   5   2      200.64      204.84     23.20 o
   0   5   2       20.29       15.38      8.35 o
   1   5   2      439.40      468.37     72.90 o
   2   5   2     1082.90     1229.24     28.42 o
   3   5   2      597.09      575.59     23.43 o
   4   5   2      552.39      545.21     24.72 o
   5   5   2       48.65       46.94      9.95 o
   6   5   2       25.35       19.62      6.28 o
   7   5   2        0.62       -7.83     13.95 o
   8   5   2        4.97       21.97     12.45 o
  -8   6   2      216.74      227.58     41.43 o
  -7   6   2      199.81      213.24     33.52 o
  -6   6   2       37.78       46.23     13.42 o
  -5   6   2       97.08      106.51     13.95 o
  -4   6   2       92.32      104.38     13.57 o
  -3   6   2      125.83      131.98     10.70 o
  -2   6   2      266.80      250.15     15.53 o
  -1   6   2      209.19      180.27     13.30 o
   0   6   2      109.72       82.24     19.83 o
   1   6   2     1790.22     1673.18     40.12 o
   2   6   2     1156.17     1346.97     51.83 o
   3   6   2      216.94      217.96     16.46 o
   4   6   2        6.41       18.01     12.26 o
   5   6   2      160.36      141.51     19.11 o
   6   6   2       25.19       26.97     19.03 o
   7   6   2       21.49       46.01     24.01 o
  -8   7   2        1.77      -12.16     18.62 o
  -7   7   2        0.14        1.80     14.51 o
  -6   7   2        0.52       -8.13     15.64 o
  -5   7   2      714.52      752.52     31.00 o
  -4   7   2      664.68      694.07     35.23 o
  -3   7   2       26.06       21.30     10.34 o
  -2   7   2      355.26      359.99     20.08 o
  -1   7   2      637.69      644.96     21.89 o
   0   7   2       47.64       51.28     11.31 o
   1   7   2       21.98       33.19     22.56 o
   2   7   2       40.72       42.40     16.01 o
   3   7   2       15.69       13.43     10.07 o
   4   7   2       33.14       33.01      9.09 o
   5   7   2       35.62       25.21     10.74 o
   6   7   2        7.66      -13.34     11.94 o
   7   7   2      148.26      127.92     26.67 o
  -8   8   2        0.37       54.07     23.68 o
  -7   8   2       21.25       38.93     17.23 o
  -6   8   2      883.46      910.13     76.61 o
  -5   8   2      215.32      232.27     26.42 o
  -4   8   2       51.40       52.50     16.63 o
  -3   8   2       97.32       97.42     14.97 o
  -2   8   2        2.53       -0.18      5.75 o
  -1   8   2       46.34       31.79     13.31 o
   0   8   2       11.21        1.14      8.92 o
   1   8   2       22.66       55.58     14.38 o
   2   8   2      244.52      240.85     21.07 o
   3   8   2        0.09        9.22     11.12 o
   4   8   2      543.97      551.11     30.14 o
   5   8   2        2.14       22.54     10.49 o
   6   8   2        0.03        5.61     13.81 o
  -7   9   2        2.01       30.23     17.40 o
  -6   9   2      308.81      313.32     38.69 o
  -5   9   2       39.88       31.89     14.02 o
  -4   9   2      211.51      249.68     25.06 o
  -3   9   2       34.28       24.20     12.99 o
  -2   9   2      164.71      185.88     23.21 o
  -1   9   2      616.83      635.35     24.82 o
   0   9   2      329.60      369.16     25.61 o
   1   9   2      412.58      443.76     34.83 o
   2   9   2     1029.77      963.46     36.86 o
   3   9   2       60.80       46.47     13.02 o
   4   9   2       52.83       45.09     13.28 o
   5   9   2      107.22       92.41     21.49 o
  -6  10   2       34.40       17.60     21.04 o
  -5  10   2      147.14      147.99     34.71 o
  -4  10   2      190.90      175.53     27.51 o
  -3  10   2      518.90      490.63     41.81 o
  -2  10   2      276.84      294.01     23.59 o
  -1  10   2       86.79       78.79     27.13 o
   0  10   2      209.58      223.26     24.13 o
   1  10   2      221.53      230.57     36.55 o
   2  10   2       23.67       61.95     18.53 o
   3  10   2      156.89      127.37     23.37 o
   4  10   2       21.75       32.08     17.66 o
  -5  11   2       86.38      139.41     44.78 o
  -4  11   2       44.67       68.06     18.78 o
  -3  11   2       24.84       31.82     15.92 o
  -2  11   2        2.41       -3.35     15.37 o
  -1  11   2       93.24       86.44     19.26 o
   0  11   2        0.54        1.96     17.06 o
   1  11   2      267.39      194.55     23.73 o
   2  11   2        6.94        5.23     11.31 o
   3  11   2       32.02       39.18     16.56 o
  -4  12   2       27.99       23.13     24.52 o
  -3  12   2       27.36       35.76     18.55 o
  -2  12   2        0.35       18.21     16.27 o
  -1  12   2       33.28       42.09     17.76 o
   0  12   2       52.54       77.10     30.53 o
   1  12   2       30.59       -6.47     26.34 o
   2  12   2      122.31       92.41     18.47 o
   0 -13   3       37.06       37.03     17.49 o
   1 -13   3      212.02      195.61     36.54 o
   2 -13   3       89.38       79.68     25.79 o
  -2 -12   3      232.05      237.62     27.17 o
  -1 -12   3      185.75      206.68     44.70 o
   0 -12   3       76.05       82.29     21.85 o
   1 -12   3       40.04       49.62     15.67 o
   2 -12   3        0.08        8.00     16.66 o
   3 -12   3        1.93       25.39     18.91 o
   4 -12   3       61.03       53.36     23.53 o
  -4 -11   3        0.29        6.89     14.61 o
  -3 -11   3      134.99      150.16     28.05 o
  -2 -11   3       42.13       55.82     14.96 o
  -1 -11   3        8.90       -1.72     11.84 o
   0 -11   3        1.68       15.86     22.44 o
   1 -11   3       34.32       20.01     14.77 o
   2 -11   3      288.29      303.99     27.97 o
   3 -11   3      282.47      287.50     34.08 o
   4 -11   3       89.63       43.10     27.67 o
   5 -11   3      107.09      173.77     26.39 o
  -5 -10   3        2.16      -12.37     13.36 o
  -4 -10   3        3.18       -4.30     15.39 o
  -3 -10   3        6.38       26.13     15.89 o
  -2 -10   3       40.41       15.67     16.30 o
  -1 -10   3      412.73      384.73     35.69 o
   0 -10   3      217.31      170.72     28.04 o
   1 -10   3      833.43      802.53     58.60 o
   2 -10   3      288.63      331.40     33.29 o
   3 -10   3       46.24       63.98     19.94 o
   4 -10   3       88.04       52.66     15.05 o
   5 -10   3      146.66      213.61     31.78 o
   6 -10   3        8.18       -4.91     15.31 o
  -6  -9   3        8.50       20.55     13.46 o
  -5  -9   3        1.05        0.59     14.69 o
  -4  -9   3       10.54       11.94     12.87 o
  -3  -9   3       12.92       15.23     11.82 o
  -2  -9   3      572.23      537.80     26.04 o
  -1  -9   3      810.76      739.55     29.57 o
   0  -9   3       98.17       71.71     15.37 o
   1  -9   3        3.21       14.21     13.98 o
   2  -9   3      381.74      448.32     28.43 o
   3  -9   3       61.09       48.09     12.53 o
   4  -9   3       66.34       65.80     12.84 o
   5  -9   3       89.83       81.70     19.11 o
   6  -9   3      302.69      340.35     40.17 o
   7  -9   3       13.12       18.88     24.40 o
  -6  -8   3      113.88       97.41     22.30 o
  -5  -8   3        0.64        1.43     14.98 o
  -4  -8   3      281.52      332.06     26.86 o
  -3  -8   3      650.67      657.99     27.18 o
  -2  -8   3      780.40      791.93     37.06 o
  -1  -8   3      124.02       99.58     15.82 o
   0  -8   3       74.29       84.08     11.97 o
   1  -8   3        6.65       19.34     10.22 o
   2  -8   3     1174.20     1321.91     37.30 o
   3  -8   3      643.27      755.41     38.15 o
   4  -8   3     1173.18     1207.27     43.10 o
   5  -8   3       55.06       86.94     18.23 o
   6  -8   3      242.84      277.87     30.69 o
   7  -8   3        2.61       30.27     29.67 o
  -7  -7   3        0.39       18.85     16.74 o
  -6  -7   3       20.96       39.63     17.09 o
  -5  -7   3      190.85      185.13     21.92 o
  -4  -7   3      193.02      242.52     24.94 o
  -3  -7   3       15.16       15.07     11.27 o
  -2  -7   3       11.63       24.31     10.11 o
  -1  -7   3      578.35      570.93     25.12 o
   0  -7   3     1300.41     1371.97     26.99 o
   1  -7   3      992.37     1049.47     28.19 o
   2  -7   3      841.20      843.93     31.90 o
   3  -7   3       87.81       90.17     14.11 o
   4  -7   3      254.45      260.25     16.58 o
   5  -7   3       23.16       26.16     14.70 o
   6  -7   3      211.02      187.86     19.91 o
   7  -7   3      134.68      100.92     18.91 o
   8  -7   3       45.81       45.07     43.97 o
  -7  -6   3      251.54      304.52     33.49 o
  -6  -6   3      569.88      614.81     45.30 o
  -5  -6   3       99.67       88.46     18.23 o
  -4  -6   3     1889.95     2004.06     83.53 o
  -3  -6   3      570.62      574.53     18.98 o
  -2  -6   3      853.83      874.40     27.82 o
  -1  -6   3       60.63       49.79      8.13 o
   0  -6   3       64.62       62.74      9.81 o
   1  -6   3      668.83      662.01     19.97 o
   2  -6   3     1141.55     1129.81     21.30 o
   3  -6   3      204.67      205.75     22.69 o
   4  -6   3     1044.26     1075.89     31.22 o
   5  -6   3     1253.94     1266.98     55.96 o
   6  -6   3      219.50      189.22     23.03 o
   7  -6   3      127.90      112.53     23.35 o
   8  -6   3       16.38       17.66     10.12 o
  -8  -5   3      126.82      133.79     29.96 o
  -7  -5   3        2.17        8.47     12.08 o
  -6  -5   3       77.25      108.19     24.21 o
  -5  -5   3      474.79      528.78     36.02 o
  -4  -5   3      327.75      346.59     25.17 o
  -3  -5   3       71.08       54.61     11.66 o
  -2  -5   3       86.45       99.79      8.83 o
  -1  -5   3      599.90      596.25     24.83 o
   0  -5   3      380.42      398.77     26.61 o
   1  -5   3       70.26      100.40    150.88 o
   2  -5   3      301.50      312.97     17.80 o
   3  -5   3       31.89       29.15     10.56 o
   4  -5   3      223.65      234.03     14.78 o
   5  -5   3       23.91       19.34      9.33 o
   6  -5   3      614.54      599.08     26.00 o
   7  -5   3       15.43       11.19     12.29 o
   8  -5   3       16.41       17.97      9.56 o
  -8  -4   3       42.94       30.44     12.23 o
  -7  -4   3       46.67       48.67     13.62 o
  -6  -4   3      445.99      441.68     30.42 o
  -5  -4   3      445.36      444.06     24.51 o
  -4  -4   3       79.84       86.23     14.27 o
  -3  -4   3      579.30      548.41     22.49 o
  -2  -4   3     1311.68     1495.83     28.80 o
  -1  -4   3       32.34       24.32      6.99 o
   0  -4   3      410.52      424.36     19.63 o
   1  -4   3     1308.89     1297.20     32.46 o
   2  -4   3       26.72       18.46      4.59 o
   3  -4   3      757.34      790.69     16.43 o
   4  -4   3     1244.80     1389.82     27.48 o
   5  -4   3      124.30      132.88     12.90 o
   6  -4   3      298.52      284.81     26.65 o
   7  -4   3        1.19        5.54      8.31 o
   8  -4   3        0.39       13.26      6.86 o
   9  -4   3       71.10       61.35     17.71 o
  -8  -3   3        6.38       44.09     10.23 o
  -7  -3   3      460.58      584.99     34.81 o
  -6  -3   3      253.53      277.66     25.42 o
  -5  -3   3      158.02      161.99     18.59 o
  -4  -3   3       39.33       51.25      9.31 o
  -3  -3   3     1073.63     1292.60     76.93 o
  -2  -3   3       14.47       19.73      6.20 o
  -1  -3   3       93.67       87.67      8.87 o
   0  -3   3      308.85      303.52     11.73 o
   1  -3   3      576.62      551.97     15.42 o
   2  -3   3        0.06       -1.31      3.74 o
   3  -3   3       44.95       25.88      7.00 o
   4  -3   3      567.33      636.59     23.89 o
   5  -3   3        0.13        3.59      6.66 o
   6  -3   3       30.09       39.21     10.79 o
   7  -3   3       90.53       80.75     13.51 o
   8  -3   3        8.27       27.19     10.31 o
   9  -3   3        0.27       14.16     12.44 o
  -9  -2   3      132.42      161.55     30.22 o
  -8  -2   3      210.39      262.96     37.13 o
  -7  -2   3       26.23        7.34      8.69 o
  -6  -2   3       10.21       36.57      9.51 o
  -5  -2   3       10.13       13.79      8.83 o
  -4  -2   3        0.67       -2.20      8.23 o
  -3  -2   3     3564.11     3795.72     62.16 o
  -2  -2   3     2439.28     2497.67     39.87 o
  -1  -2   3     1924.40     1857.14     32.18 o
   0  -2   3       70.66       89.86     10.05 o
   1  -2   3     1537.10     1456.14     39.24 o
   2  -2   3      105.18       98.56      8.52 o
   3  -2   3       72.25       77.01      9.75 o
   4  -2   3      654.23      679.07     26.16 o
   5  -2   3      287.16      291.14     20.24 o
   6  -2   3       89.72       71.14      9.30 o
   7  -2   3      112.04      142.29     20.49 o
   8  -2   3       16.86       36.19     16.41 o
   9  -2   3        1.97       18.96     10.35 o
  -9  -1   3        8.76       11.04     20.86 o
  -8  -1   3       70.96       70.26     25.00 o
  -7  -1   3        3.85        8.14      7.35 o
  -6  -1   3      126.19      116.84     11.34 o
  -5  -1   3      496.48      526.04     18.38 o
  -4  -1   3     3097.39     3364.54     55.66 o
  -3  -1   3       16.26       16.39     12.18 o
  -2  -1   3      206.67      230.07      9.53 o
  -1  -1   3      136.76      122.44      6.27 o
   0  -1   3      734.10      683.72     16.14 o
   1  -1   3     1546.97     1494.93     31.20 o
   2  -1   3     2807.08     2893.06     50.95 o
   3  -1   3      394.75      401.43     29.48 o
   4  -1   3     2335.59     2515.29     48.08 o
   5  -1   3       32.09       32.28     10.83 o
   6  -1   3      251.93      259.23     19.11 o
   7  -1   3        0.02       29.02      7.32 o
   8  -1   3        0.49       17.29     14.03 o
   9  -1   3        0.29       -9.64      9.67 o
  -9   0   3       17.78       14.84     21.21 o
  -8   0   3       16.98       23.45     33.29 o
  -7   0   3      127.94       82.90     15.69 o
  -6   0   3      762.26      806.92     41.83 o
  -5   0   3      634.10      663.55     23.35 o
  -4   0   3      312.53      307.15     16.70 o
  -3   0   3      274.29      311.14     13.69 o
  -2   0   3      113.37      100.42      7.07 o
  -1   0   3      508.98      493.93     14.34 o
   0   0   3       43.88       52.47      5.99 o
   1   0   3      302.38      339.73     13.64 o
   2   0   3      869.84      799.36     25.65 o
   3   0   3     1435.50     1477.55     40.52 o
   4   0   3     3208.63     3380.09     59.87 o
   5   0   3       15.45       13.62      6.42 o
   6   0   3       25.82       26.04      7.93 o
   7   0   3        6.90        6.08      8.48 o
   8   0   3        1.96        9.54     13.41 o
   9   0   3       17.25       22.02     11.53 o
  -9   1   3       40.12       39.55     18.81 o
  -8   1   3        0.31        8.38     22.77 o
  -7   1   3       26.55       30.14      8.54 o
  -6   1   3      100.37      109.34     17.61 o
  -5   1   3        0.43        1.53      9.93 o
  -4   1   3      280.87      268.63     24.60 o
  -3   1   3      712.14      691.33     24.11 o
  -2   1   3     1468.98     1406.19     33.33 o
  -1   1   3     2698.85     2552.48     29.05 o
   0   1   3     1862.29     1879.97     25.00 o
   1   1   3      978.54      850.45     19.33 o
   2   1   3     1383.87     1300.12     32.98 o
   3   1   3     2457.17     2621.35     49.02 o
   4   1   3      150.52      144.59     14.33 o
   5   1   3      251.28      292.11     20.93 o
   6   1   3        4.08        0.18      6.44 o
   7   1   3       22.35       20.16      7.41 o
   8   1   3        8.04       21.07     14.41 o
   9   1   3        3.16       10.61     14.16 o
  -9   2   3       50.54      100.74     29.33 o
  -8   2   3       18.41       26.95     14.92 o
  -7   2   3      225.99      238.97     26.45 o
  -6   2   3       65.56       56.77     15.97 o
  -5   2   3     1185.14     1354.47     33.57 o
  -4   2   3     2258.48     2315.70     42.83 o
  -3   2   3     1093.20     1100.60     33.78 o
  -2   2   3        2.19        3.33      8.21 o
  -1   2   3      227.75      203.18      9.56 o
   0   2   3     2100.22     1988.01     26.20 o
   1   2   3        0.12       -2.60      6.86 o
   2   2   3      832.22      871.92     25.01 o
   3   2   3      117.36      136.22     10.08 o
   4   2   3       60.89       66.90     10.20 o
   5   2   3      249.91      273.61     20.51 o
   6   2   3       86.18      102.81     15.90 o
   7   2   3      110.65      118.08     14.64 o
   8   2   3        9.50        7.06     11.38 o
  -9   3   3       14.08       12.19     11.98 o
  -8   3   3      104.30      120.26     18.75 o
  -7   3   3      176.31      162.55     20.59 o
  -6   3   3      258.88      269.97     17.43 o
  -5   3   3      616.39      607.17     27.02 o
  -4   3   3      140.80      154.03     14.73 o
  -3   3   3        9.22        4.86      4.25 o
  -2   3   3       57.35       49.58      7.71 o
  -1   3   3       11.75        8.82      6.24 o
   0   3   3        0.44      -12.31      6.15 o
   1   3   3      360.73      323.11     14.91 o
   2   3   3      642.55      594.97     17.38 o
   3   3   3       35.08       54.94      8.37 o
   4   3   3      500.27      493.24     21.03 o
   5   3   3      141.19      148.74     15.73 o
   6   3   3       72.10       55.76      8.91 o
   7   3   3       16.89       21.93     13.04 o
   8   3   3        4.42      -10.02     12.67 o
  -9   4   3       57.23       72.41     24.70 o
  -8   4   3      121.95       89.10     17.25 o
  -7   4   3       41.20       38.08     10.52 o
  -6   4   3       44.94       41.79      9.75 o
  -5   4   3       87.90      111.23     12.28 o
  -4   4   3      509.02      467.00     21.81 o
  -3   4   3        9.30       25.96      6.47 o
  -2   4   3       15.41        7.15      7.31 o
  -1   4   3     1489.68     1393.56     36.00 o
   0   4   3      500.76      473.63     20.80 o
   1   4   3      150.94      135.55    137.29 o
   2   4   3       16.93        8.61      7.07 o
   3   4   3       49.42       33.42     10.10 o
   4   4   3        0.18       17.68      8.18 o
   5   4   3       11.03        8.19      8.33 o
   6   4   3        3.29       -0.15     10.52 o
   7   4   3       40.57       26.33     13.22 o
   8   4   3       45.30       33.26     13.73 o
  -9   5   3       60.64       18.18     19.19 o
  -8   5   3        0.59       17.47     14.40 o
  -7   5   3        1.78       -1.87     13.87 o
  -6   5   3        9.85       14.69      8.06 o
  -5   5   3      393.06      400.89     19.94 o
  -4   5   3       93.03       69.49     10.67 o
  -3   5   3     1346.01     1331.99     24.35 o
  -2   5   3       56.27       44.25      8.25 o
  -1   5   3       35.54       32.99      9.27 o
   0   5   3      657.11      703.11     21.22 o
   1   5   3      142.62      188.70     21.90 o
   2   5   3      316.21      397.40     24.91 o
   3   5   3       50.21       50.43     10.67 o
   4   5   3      203.52      226.84     16.43 o
   5   5   3      503.65      525.91     27.46 o
   6   5   3      140.68       98.64     16.84 o
   7   5   3      415.73      489.41     48.11 o
  -8   6   3        2.26       27.57     17.26 o
  -7   6   3       22.76       19.95     14.01 o
  -6   6   3       13.80       26.41     19.10 o
  -5   6   3      265.24      263.07     29.36 o
  -4   6   3        5.23       10.76     10.90 o
  -3   6   3       10.56       18.67      6.39 o
  -2   6   3       85.72       98.73     17.60 o
  -1   6   3       17.01        9.03     12.50 o
   0   6   3       28.66       14.22     14.71 o
   1   6   3       25.25       27.92     13.34 o
   2   6   3      190.67      144.13     15.43 o
   3   6   3      510.64      490.79     24.24 o
   4   6   3      405.62      444.88     26.40 o
   5   6   3       98.47      105.81     14.70 o
   6   6   3      106.56       93.89     17.99 o
   7   6   3       10.51       28.03     13.83 o
  -8   7   3        5.37       14.89     18.30 o
  -7   7   3        3.38        5.42     16.55 o
  -6   7   3        5.30        8.46     16.55 o
  -5   7   3      898.82      901.37     44.93 o
  -4   7   3      141.00      107.83     15.16 o
  -3   7   3       55.46       26.91     13.63 o
  -2   7   3      143.33      152.36     16.43 o
  -1   7   3      107.08      103.80     11.56 o
   0   7   3      599.45      631.69     28.75 o
   1   7   3      696.83      718.91     26.98 o
   2   7   3      259.80      240.99     17.61 o
   3   7   3      269.88      256.73     20.90 o
   4   7   3       59.42       54.43     12.62 o
   5   7   3      300.03      266.23     23.59 o
   6   7   3       86.94       42.51     37.84 o
  -7   8   3      175.18      197.15     33.02 o
  -6   8   3       18.21       44.67     24.72 o
  -5   8   3        1.38       27.06     12.82 o
  -4   8   3     1422.93     1383.79     50.60 o
  -3   8   3     1381.53     1522.55     47.79 o
  -2   8   3      572.46      558.03     26.68 o
  -1   8   3      600.13      612.24     32.07 o
   0   8   3      293.14      320.59     18.75 o
   1   8   3      342.42      348.11     23.85 o
   2   8   3       17.77       84.91     32.98 o
   3   8   3      113.86       88.58     29.85 o
   4   8   3       10.17        8.37     17.87 o
   5   8   3      258.23      191.70     25.95 o
   6   8   3      163.82      113.25     26.25 o
  -7   9   3      100.15      105.05     23.28 o
  -6   9   3       48.47       47.63     21.43 o
  -5   9   3      418.88      515.34     49.26 o
  -4   9   3      555.67      585.44     43.05 o
  -3   9   3      104.43      107.06     20.25 o
  -2   9   3       97.75       96.33     16.00 o
  -1   9   3        5.56       23.09     11.37 o
   0   9   3      212.31      246.49     26.40 o
   1   9   3      402.03      417.58     23.51 o
   2   9   3        6.89       26.82     20.51 o
   3   9   3      366.17      386.80     30.35 o
   4   9   3       17.19       21.31     12.37 o
   5   9   3       56.08       81.67     22.21 o
  -6  10   3      106.83      119.59     35.18 o
  -5  10   3       56.89       43.47     45.52 o
  -4  10   3      423.12      468.44     37.35 o
  -3  10   3      142.99      154.00     24.88 o
  -2  10   3      329.16      323.32     27.26 o
  -1  10   3      137.17      115.81     17.28 o
   0  10   3        5.77       -1.89     20.85 o
   1  10   3        1.13       36.49     13.78 o
   2  10   3       47.57       15.46     14.81 o
   3  10   3       50.38       50.54     15.64 o
   4  10   3       12.10       12.20     12.51 o
  -5  11   3        2.32      -10.42     25.36 o
  -4  11   3      143.45      102.91     25.77 o
  -3  11   3        3.70        0.61     14.35 o
  -2  11   3      122.59      134.40     28.22 o
  -1  11   3        0.09        6.48     17.49 o
   0  11   3        0.40        7.54     16.03 o
   1  11   3       89.83       71.26     18.36 o
   2  11   3        1.82       23.90     21.68 o
   3  11   3        0.63       10.37     16.14 o
  -3  12   3       23.16       33.19     16.81 o
  -2  12   3        2.53       27.33     16.63 o
  -1  12   3       33.94       30.82     17.06 o
   0  12   3       98.84       73.17     21.79 o
   1  12   3        6.88        1.02     21.54 o
   1 -13   4        2.71       24.50     22.56 o
  -2 -12   4       13.57       17.01     14.93 o
  -1 -12   4      179.77      239.26     44.92 o
   0 -12   4       64.23       61.88     22.33 o
   1 -12   4      299.73      335.42     33.73 o
   2 -12   4        2.72       11.13     17.71 o
   3 -12   4        2.65        8.98     20.18 o
   4 -12   4       30.21        2.47     17.89 o
  -4 -11   4        1.18        9.58     26.09 o
  -3 -11   4       35.95       42.67     14.83 o
  -2 -11   4        0.68       22.12     12.02 o
  -1 -11   4      233.31      170.05     24.15 o
   0 -11   4       23.05       22.76     13.90 o
   1 -11   4        3.42       20.63     13.21 o
   2 -11   4        0.38       15.50     22.61 o
   3 -11   4       32.94       49.14     20.33 o
   4 -11   4      116.71       84.41     43.97 o
   5 -11   4       31.18       44.95     22.06 o
  -5 -10   4       47.46       55.75     19.73 o
  -4 -10   4        1.00       17.01     24.01 o
  -3 -10   4       16.48       34.82     12.43 o
  -2 -10   4        0.27       -7.60     12.99 o
  -1 -10   4      846.95      815.90     47.68 o
   0 -10   4      251.79      206.35     32.29 o
   1 -10   4       23.78       11.33      8.22 o
   2 -10   4       40.54       34.21     12.13 o
   3 -10   4      247.59      286.67     25.39 o
   4 -10   4       67.87       56.64     21.53 o
   5 -10   4       23.69       48.54     21.85 o
   6 -10   4       42.18       23.97     29.20 o
  -6  -9   4       16.17       11.61     22.75 o
  -5  -9   4      174.41      137.54     26.63 o
  -4  -9   4       17.54       18.74     21.10 o
  -3  -9   4      291.90      374.41     41.87 o
  -2  -9   4      571.18      553.82     24.06 o
  -1  -9   4      443.37      554.61     33.42 o
   0  -9   4       90.46       28.21     24.65 o
   1  -9   4      539.46      501.10     25.29 o
   2  -9   4       27.39       33.12     13.44 o
   3  -9   4       81.78       63.54     12.54 o
   4  -9   4        3.77        6.54     12.49 o
   5  -9   4       34.90       50.00     18.96 o
   6  -9   4        2.35      -10.41     15.67 o
   7  -9   4       29.99        7.48     15.97 o
  -6  -8   4        2.37      -20.99     23.09 o
  -5  -8   4       12.96       20.15     15.49 o
  -4  -8   4      302.46      305.27     23.63 o
  -3  -8   4       15.99       13.27     13.65 o
  -2  -8   4     1852.57     1998.51     47.80 o
  -1  -8   4        1.35        0.46      8.51 o
   0  -8   4      105.62       91.42     26.22 o
   1  -8   4       85.48       74.02     10.63 o
   2  -8   4      184.28      187.95     15.69 o
   3  -8   4      532.56      537.39     24.33 o
   4  -8   4        4.82       15.76     15.74 o
   5  -8   4       87.08       77.23     22.49 o
   6  -8   4       80.73       61.87     27.32 o
   7  -8   4      199.87      167.77     43.65 o
  -7  -7   4       16.65       22.87     18.00 o
  -6  -7   4        3.98       21.41     14.01 o
  -5  -7   4       49.48       43.18     12.28 o
  -4  -7   4     1441.89     1583.44     51.35 o
  -3  -7   4        8.38       11.14      8.60 o
  -2  -7   4     4106.19     4237.01     90.94 o
  -1  -7   4      393.08      394.68     22.34 o
   0  -7   4      243.16      248.85     20.39 o
   1  -7   4      449.30      456.99     18.38 o
   2  -7   4        0.59        1.63     13.14 o
   3  -7   4        4.94        1.98      6.53 o
   4  -7   4       78.23       66.09     11.76 o
   5  -7   4       23.41       10.93     15.73 o
   6  -7   4      205.15      194.27     25.45 o
   7  -7   4       14.34       41.47     14.26 o
   8  -7   4        5.64        3.18     30.43 o
  -7  -6   4       17.40       34.50     18.47 o
  -6  -6   4      284.49      360.88     37.03 o
  -5  -6   4      200.85      231.54     28.32 o
  -4  -6   4      180.54      171.35     24.55 o
  -3  -6   4       80.16       85.03     12.90 o
  -2  -6   4        2.70       15.45      8.08 o
  -1  -6   4       27.05       17.49      8.54 o
   0  -6   4       18.61       14.80     11.75 o
   1  -6   4       38.38       42.05      7.98 o
   2  -6   4      317.70      320.88     16.04 o
   3  -6   4      271.54      276.92     16.00 o
   4  -6   4      559.45      544.75     18.46 o
   5  -6   4      500.54      511.49     34.05 o
   6  -6   4        3.79       14.30     14.89 o
   7  -6   4       51.20       55.83     15.20 o
   8  -6   4       94.27       94.95     28.11 o
  -8  -5   4       15.27       37.43     14.62 o
  -7  -5   4       46.42       15.54     11.65 o
  -6  -5   4        8.45       43.46     13.40 o
  -5  -5   4        9.96        8.27      9.18 o
  -4  -5   4      339.77      352.55     26.67 o
  -3  -5   4       49.35       56.06     13.54 o
  -2  -5   4        1.97       -4.92      5.13 o
  -1  -5   4      271.08      266.96     16.08 o
   0  -5   4       91.48       80.62      9.59 o
   1  -5   4      138.67       80.60     16.55 o
   2  -5   4     1658.13     1649.61     28.30 o
   3  -5   4      263.00      219.69     14.47 o
   4  -5   4      127.46      126.72     14.70 o
   5  -5   4      107.37       85.07     12.77 o
   6  -5   4       75.44       63.85     10.05 o
   7  -5   4        1.94        8.57      8.69 o
   8  -5   4       27.20       69.99     17.34 o
  -8  -4   4        2.22       37.08     14.43 o
  -7  -4   4       65.67       55.67     19.30 o
  -6  -4   4       15.92       30.22     13.63 o
  -5  -4   4      154.82      183.89     20.89 o
  -4  -4   4      236.90      227.89     21.75 o
  -3  -4   4      625.39      584.21     26.85 o
  -2  -4   4       40.10       48.50     12.44 o
  -1  -4   4     3462.75     3895.85     63.38 o
   0  -4   4     4711.17     4850.37     81.70 o
   1  -4   4      283.69      264.57     16.06 o
   2  -4   4      305.94      325.91     25.18 o
   3  -4   4        0.95        5.23      9.30 o
   4  -4   4       13.57        6.94      6.71 o
   5  -4   4       60.85       72.72     15.40 o
   6  -4   4      187.73      179.27     24.54 o
   7  -4   4      357.95      350.15     30.72 o
   8  -4   4       63.83       48.83     12.41 o
  -8  -3   4        0.19       24.43     18.26 o
  -7  -3   4      114.16      110.71     21.84 o
  -6  -3   4      186.25      201.69     26.76 o
  -5  -3   4     1062.34     1109.61     39.11 o
  -4  -3   4       38.33       41.83     10.34 o
  -3  -3   4      692.94      650.18     23.73 o
  -2  -3   4      985.53      995.32     31.95 o
  -1  -3   4      802.81      821.03     28.28 o
   0  -3   4      808.85      813.18     26.51 o
   1  -3   4       96.52      118.42      9.53 o
   2  -3   4       19.87       14.96      4.09 o
   3  -3   4      298.81      278.41     18.67 o
   4  -3   4      538.77      530.05     23.62 o
   5  -3   4      967.63     1060.97     37.92 o
   6  -3   4      489.88      485.87     32.64 o
   7  -3   4       40.46       32.94      8.48 o
   8  -3   4      183.29      161.85     20.43 o
   9  -3   4        3.32       14.24     10.77 o
  -9  -2   4       46.22       47.84     17.22 o
  -8  -2   4      131.66      110.56     25.32 o
  -7  -2   4      283.34      274.96     25.65 o
  -6  -2   4       85.14       68.31     15.89 o
  -5  -2   4       94.44      125.53     15.77 o
  -4  -2   4      416.47      422.54     20.90 o
  -3  -2   4     1393.38     1578.28     27.02 o
  -2  -2   4      751.10      789.85     25.66 o
  -1  -2   4       10.14       15.86      4.82 o
   0  -2   4      468.68      513.79     16.99 o
   1  -2   4     1209.75     1093.01     32.00 o
   2  -2   4     1434.42     1382.25     34.16 o
   3  -2   4      895.05      877.93     25.71 o
   4  -2   4      110.85      125.36     12.98 o
   5  -2   4       86.63       85.34     10.31 o
   6  -2   4      291.95      292.20     24.56 o
   7  -2   4      167.45      154.73     17.94 o
   8  -2   4        6.39        2.62     10.61 o
   9  -2   4        2.59      -13.93     11.65 o
  -9  -1   4       91.54       76.69     22.37 o
  -8  -1   4      133.46      115.21     36.87 o
  -7  -1   4        0.16       11.35     12.31 o
  -6  -1   4        6.08       20.09      9.94 o
  -5  -1   4      626.08      652.97     25.94 o
  -4  -1   4        5.62        9.86      7.13 o
  -3  -1   4      285.67      302.49     16.62 o
  -2  -1   4      534.00      457.96     14.89 o
  -1  -1   4      792.36      785.34     21.37 o
   0  -1   4     2607.07     2516.19     28.65 o
   1  -1   4     1508.69     1603.65     36.25 o
   2  -1   4      259.66      257.22     11.69 o
   3  -1   4     1200.31     1361.96     25.82 o
   4  -1   4      340.63      334.33     39.45 o
   5  -1   4        0.02       -0.83     11.78 o
   6  -1   4       53.60       35.50     15.53 o
   7  -1   4      251.84      300.64     30.06 o
   8  -1   4       70.41       42.66     12.36 o
   9  -1   4       62.45       55.83     15.12 o
  -9   0   4      179.18      176.09     26.84 o
  -8   0   4       28.17       29.61     13.90 o
  -7   0   4      160.01      153.82     24.82 o
  -6   0   4       76.49       70.15     11.02 o
  -5   0   4     1029.98     1094.84     27.46 o
  -4   0   4      532.17      453.98     18.74 o
  -3   0   4     2934.07     3104.97     40.97 o
  -2   0   4     1615.19     1601.18     42.81 o
  -1   0   4      728.17      672.43     21.74 o
   0   0   4        5.21       -2.03      4.29 o
   1   0   4      647.57      659.15     25.55 o
   2   0   4       13.36        4.55      4.43 o
   3   0   4     1126.91     1269.73     44.02 o
   4   0   4       13.97       14.26      7.29 o
   5   0   4     1990.51     2166.30     43.77 o
   6   0   4      204.45      261.41     21.41 o
   7   0   4      108.87      111.07     16.72 o
   8   0   4       17.29       18.29     10.36 o
  -9   1   4      115.66      160.48     43.62 o
  -8   1   4       96.30       87.25     17.77 o
  -7   1   4       97.87       79.70     22.96 o
  -6   1   4      363.49      353.92     39.57 o
  -5   1   4      599.38      667.62     25.88 o
  -4   1   4        4.66       20.73      7.87 o
  -3   1   4      123.69      111.52      6.93 o
  -2   1   4       65.42       80.33     11.20 o
  -1   1   4      219.66      224.98     12.58 o
   0   1   4      218.54      221.90     10.11 o
   1   1   4        0.08        8.36      7.49 o
   2   1   4      364.97      298.04     12.91 o
   3   1   4      974.52      947.38     24.76 o
   4   1   4      283.68      280.38     17.73 o
   5   1   4        3.16        7.03      6.31 o
   6   1   4       14.84       12.81      7.19 o
   7   1   4        8.26       20.98     10.83 o
   8   1   4       44.80       36.76     12.12 o
  -9   2   4      121.73       89.86     30.33 o
  -8   2   4       27.17       28.60     11.68 o
  -7   2   4       35.06       32.89     13.41 o
  -6   2   4       31.78       43.42     11.24 o
  -5   2   4      556.12      582.26     26.08 o
  -4   2   4      263.88      264.20     19.71 o
  -3   2   4      148.44      185.05     18.02 o
  -2   2   4     3846.62     4115.41     40.55 o
  -1   2   4      193.09      203.80     12.57 o
   0   2   4     2447.46     2515.34     62.55 o
   1   2   4     1665.35     1755.73     27.72 o
   2   2   4      568.42      572.12     15.33 o
   3   2   4       87.42       88.86     13.37 o
   4   2   4        5.65        3.61      6.85 o
   5   2   4       18.77       28.81      6.72 o
   6   2   4       13.27       26.59      7.10 o
   7   2   4      139.11      129.18     17.39 o
   8   2   4       60.39       39.95     23.27 o
  -9   3   4        0.39       12.82     13.59 o
  -8   3   4       41.05       45.78     29.08 o
  -7   3   4       16.35       20.84      8.14 o
  -6   3   4        1.40        2.22      8.52 o
  -5   3   4      616.54      594.21     24.60 o
  -4   3   4      958.54      933.67     27.68 o
  -3   3   4     3423.31     3672.49     75.96 o
  -2   3   4     1317.00     1360.30     26.14 o
  -1   3   4     1040.63     1102.33     29.66 o
   0   3   4       12.53       -7.65      9.22 o
   1   3   4        9.32       17.77     34.10 o
   2   3   4       23.43       17.85      9.52 o
   3   3   4       62.80       67.20     10.32 o
   4   3   4        0.18        6.84      9.50 o
   5   3   4      251.57      222.45     22.15 o
   6   3   4       82.43       71.84     16.47 o
   7   3   4       18.66       21.09      9.32 o
   8   3   4       12.99       14.80     10.38 o
  -9   4   4        4.64       14.39     29.45 o
  -8   4   4       64.14       28.90     17.67 o
  -7   4   4      336.53      373.51     41.67 o
  -6   4   4      412.72      380.18     27.48 o
  -5   4   4      183.25      196.67     18.14 o
  -4   4   4       55.35       56.56      9.47 o
  -3   4   4      355.22      391.01     15.73 o
  -2   4   4      491.66      521.82     15.68 o
  -1   4   4        1.46       -6.06      6.90 o
   0   4   4       84.21      109.37     10.06 o
   1   4   4       80.57       80.18     33.26 o
   2   4   4      465.75      454.85     18.54 o
   3   4   4      991.09     1056.01     34.07 o
   4   4   4        8.67       20.26      9.87 o
   5   4   4       49.82       35.48      8.03 o
   6   4   4       16.65       31.78     10.89 o
   7   4   4       16.77       21.06      9.07 o
   8   4   4        7.85       31.07     11.85 o
  -8   5   4       51.21       57.32     18.54 o
  -7   5   4        5.88       11.64     11.77 o
  -6   5   4       97.36       89.16     16.72 o
  -5   5   4      429.04      457.25     27.37 o
  -4   5   4      135.53      116.74     11.27 o
  -3   5   4      294.32      290.91     19.47 o
  -2   5   4      249.09      241.17     15.89 o
  -1   5   4       17.76       11.49      7.07 o
   0   5   4      186.65      154.11     19.32 o
   1   5   4      165.15      161.45     13.87 o
   2   5   4      134.89      137.24     13.13 o
   3   5   4      304.21      292.21     19.47 o
   4   5   4       92.82      106.49     15.50 o
   5   5   4       14.76        7.63      7.91 o
   6   5   4       74.66       64.36     14.58 o
   7   5   4       59.39       64.82     17.95 o
  -8   6   4       12.82       29.66     17.34 o
  -7   6   4       62.33       74.73     22.41 o
  -6   6   4       42.94       67.19     16.42 o
  -5   6   4       92.90       65.85     11.51 o
  -4   6   4      167.02      146.44     12.16 o
  -3   6   4       73.68       85.85     18.06 o
  -2   6   4        0.92        2.00      7.03 o
  -1   6   4        4.01        6.84      8.21 o
   0   6   4       53.99       44.34     10.69 o
   1   6   4       41.47       37.59     11.55 o
   2   6   4       53.68       44.00     11.91 o
   3   6   4       38.49       49.64     12.13 o
   4   6   4      113.16      104.93     18.34 o
   5   6   4       30.51       35.45     12.00 o
   6   6   4      139.70       97.62     17.94 o
   7   6   4        2.97       -5.36     11.19 o
  -8   7   4        0.91       32.89     16.80 o
  -7   7   4        0.34        5.45     18.10 o
  -6   7   4       49.03       25.76     16.92 o
  -5   7   4        8.06       38.20     12.89 o
  -4   7   4      309.66      324.82     23.68 o
  -3   7   4      541.91      536.11     25.55 o
  -2   7   4       31.85       23.94     12.54 o
  -1   7   4       65.03       54.18     11.53 o
   0   7   4      241.78      231.42     18.61 o
   1   7   4      539.40      531.08     26.13 o
   2   7   4      201.02      221.63     20.69 o
   3   7   4      195.45      254.42     31.77 o
   4   7   4        4.89       22.04     10.83 o
   5   7   4       55.29       33.77     23.03 o
   6   7   4      108.30       97.85     23.86 o
  -7   8   4        0.02       11.41     19.49 o
  -6   8   4       62.46      111.31     23.18 o
  -5   8   4      191.55      202.14     29.33 o
  -4   8   4      434.24      454.71     23.76 o
  -3   8   4      198.83      219.59     19.74 o
  -2   8   4      596.99      626.18     23.56 o
  -1   8   4      231.79      219.25     19.10 o
   0   8   4       18.25        4.64     28.25 o
   1   8   4       61.11       61.45     15.31 o
   2   8   4      163.85      114.70     19.87 o
   3   8   4      170.44      211.81     35.73 o
   4   8   4      325.94      325.35     25.48 o
   5   8   4       26.66       30.41     13.38 o
  -6   9   4       68.20      119.15     29.21 o
  -5   9   4       49.02       58.82     21.41 o
  -4   9   4      300.32      324.37     35.81 o
  -3   9   4      203.55      190.18     23.20 o
  -2   9   4      381.05      355.31     19.52 o
  -1   9   4      185.87      162.97     28.38 o
   0   9   4      703.50      693.76     38.80 o
   1   9   4      244.52      273.79     27.16 o
   2   9   4       69.95       72.00     19.05 o
   3   9   4      347.17      338.69     27.94 o
   4   9   4        9.42       20.92     19.59 o
   5   9   4        0.02        9.90     15.09 o
  -6  10   4        1.73       24.07     20.81 o
  -5  10   4       62.73       93.20     27.39 o
  -4  10   4      630.62      623.24     69.46 o
  -3  10   4       71.13      105.94     22.41 o
  -2  10   4      377.52      365.87     30.63 o
  -1  10   4       90.37       94.45     23.39 o
   0  10   4        0.65       15.60     19.97 o
   1  10   4       21.22       27.93     19.01 o
   2  10   4       12.72       25.25     13.80 o
   3  10   4       38.68       39.44     15.96 o
   4  10   4       10.94       15.35     14.03 o
  -4  11   4        0.09       45.47     23.92 o
  -3  11   4      374.26      434.27     40.74 o
  -2  11   4       58.15       34.93     17.26 o
  -1  11   4       38.95       15.09     14.75 o
   0  11   4        6.04        2.46     17.42 o
   1  11   4        1.54       -7.35     11.99 o
   2  11   4       69.20       43.39     17.08 o
  -2  12   4        9.97      -10.98     16.31 o
  -1  12   4       53.44       34.64     21.33 o
   0  12   4       72.36      103.61     23.07 o
  -2 -12   5      110.17       77.62     19.13 o
  -1 -12   5      109.53       92.52     19.86 o
   0 -12   5      315.88      394.89     62.97 o
   1 -12   5        0.93      -40.01     20.00 o
   2 -12   5       81.01       60.50     23.35 o
   3 -12   5      115.62      151.68     31.60 o
   4 -12   5        0.62        1.22     19.57 o
  -4 -11   5       39.24       45.60     19.64 o
  -3 -11   5       23.19       25.39     13.34 o
  -2 -11   5        1.57       10.19     16.78 o
  -1 -11   5      175.64      144.09     19.35 o
   0 -11   5      462.42      414.40     33.08 o
   1 -11   5      174.30      140.51     29.64 o
   2 -11   5      127.72      169.06     28.98 o
   3 -11   5      104.33      128.83     28.03 o
   4 -11   5      194.06      261.33     36.17 o
   5 -11   5        6.10        5.98     17.81 o
  -5 -10   5        0.09       13.40     12.65 o
  -4 -10   5        4.40       20.02     11.59 o
  -3 -10   5       44.72       78.04     29.61 o
  -2 -10   5       76.43       64.93     18.71 o
  -1 -10   5       50.14       18.34     20.84 o
   0 -10   5       23.68       23.96     10.71 o
   1 -10   5      599.06      584.04     24.11 o
   2 -10   5      364.58      469.13     36.23 o
   3 -10   5       79.54      105.60     24.46 o
   4 -10   5       36.21       60.92     21.36 o
   5 -10   5       80.95       65.85     23.33 o
   6 -10   5       39.98       91.11     26.88 o
  -5  -9   5       37.05       47.03     18.80 o
  -4  -9   5       64.96       73.33     16.64 o
  -3  -9   5      182.36      176.41     36.60 o
  -2  -9   5      235.27      297.80     32.35 o
  -1  -9   5       11.72       39.78     14.36 o
   0  -9   5     2373.89     2517.59    247.62 o
   1  -9   5      230.80      228.96     20.30 o
   2  -9   5        0.97        1.82      9.67 o
   3  -9   5       53.32       21.63     15.42 o
   4  -9   5       48.59       24.94     18.68 o
   5  -9   5      106.64      133.85     25.11 o
   6  -9   5      174.42      164.17     33.37 o
   7  -9   5       28.26       60.49     27.10 o
  -6  -8   5       78.75       92.33     23.50 o
  -5  -8   5      429.34      440.24     38.49 o
  -4  -8   5      388.42      474.78     45.14 o
  -3  -8   5      245.48      257.84     28.57 o
  -2  -8   5       20.88        7.65     11.48 o
  -1  -8   5       41.75       38.49     17.04 o
   0  -8   5      208.60      207.39     17.34 o
   1  -8   5       13.02       24.69      8.84 o
   2  -8   5      164.03      136.13     21.89 o
   3  -8   5      350.10      354.68     31.82 o
   4  -8   5      273.26      281.32     36.95 o
   5  -8   5      167.49      171.89     27.24 o
   6  -8   5       31.97       36.95     19.61 o
   7  -8   5       14.39       23.28     19.49 o
  -7  -7   5      185.73      165.54     31.22 o
  -6  -7   5       39.83       35.99     19.86 o
  -5  -7   5        7.15       34.43     20.76 o
  -4  -7   5      163.40      167.04     23.80 o
  -3  -7   5      439.48      447.03     28.27 o
  -2  -7   5      401.81      431.79     22.23 o
  -1  -7   5        1.29       28.21      9.82 o
   0  -7   5     1457.52     1554.83     36.43 o
   1  -7   5      371.44      363.72     21.03 o
   2  -7   5      545.16      539.77     16.66 o
   3  -7   5      605.35      606.12     46.56 o
   4  -7   5        0.11       11.18     15.00 o
   5  -7   5       17.23       27.84     14.90 o
   6  -7   5       40.81        8.96     24.05 o
   7  -7   5      102.34       63.50     22.27 o
  -7  -6   5       26.77       17.31     11.80 o
  -6  -6   5      177.60      221.64     25.55 o
  -5  -6   5      436.73      469.89     27.27 o
  -4  -6   5       21.09       28.23     19.43 o
  -3  -6   5      126.62      105.31     14.84 o
  -2  -6   5     1219.34     1183.60     40.57 o
  -1  -6   5     1732.23     1782.92     45.21 o
   0  -6   5      539.50      508.00     18.50 o
   1  -6   5     1416.72     1515.33     25.27 o
   2  -6   5       27.10       24.61      8.01 o
   3  -6   5       21.27       13.45     12.74 o
   4  -6   5       10.25        4.20      6.17 o
   5  -6   5       33.08       19.17      5.72 o
   6  -6   5      176.41      175.03     22.06 o
   7  -6   5       40.53       29.31     18.30 o
   8  -6   5       55.10       56.59     23.31 o
  -8  -5   5       10.11       33.63     33.60 o
  -7  -5   5       36.46        9.64     19.64 o
  -6  -5   5      157.54      161.17     20.88 o
  -5  -5   5      506.74      535.04     30.06 o
  -4  -5   5     2222.89     2269.45     92.25 o
  -3  -5   5     1800.10     1871.29     51.64 o
  -2  -5   5       13.97       10.14      7.70 o
  -1  -5   5     1480.44     1560.31     42.41 o
   0  -5   5      683.24      781.06     35.75 o
   1  -5   5      387.59      375.90     19.42 o
   2  -5   5      149.36      139.15     16.87 o
   3  -5   5      176.14      157.00     26.02 o
   4  -5   5      115.56      107.25     13.37 o
   5  -5   5       66.94       53.13      8.06 o
   6  -5   5      261.19      260.30     20.42 o
   7  -5   5      120.36      138.51     23.73 o
   8  -5   5        6.13       16.64     17.65 o
  -8  -4   5      275.35      269.90     31.47 o
  -7  -4   5      499.69      554.44     43.27 o
  -6  -4   5      432.87      502.63     35.29 o
  -5  -4   5       81.45       85.08     14.37 o
  -4  -4   5      192.62      162.96     18.37 o
  -3  -4   5       39.72       40.26     10.04 o
  -2  -4   5        3.40        6.40      4.66 o
  -1  -4   5      129.64      173.33     14.00 o
   0  -4   5      490.91      496.77     14.08 o
   1  -4   5       57.68       14.06     13.66 o
   2  -4   5      260.13      275.48     20.11 o
   3  -4   5      293.48      293.43     23.11 o
   4  -4   5        1.22        0.29      5.04 o
   5  -4   5       32.39       41.16      7.70 o
   6  -4   5       50.39       40.75      8.54 o
   7  -4   5       54.17       55.29     15.85 o
   8  -4   5      107.75       74.81     17.26 o
  -8  -3   5      179.53      179.32     39.20 o
  -7  -3   5       12.49       17.16     10.02 o
  -6  -3   5      244.66      228.83     40.84 o
  -5  -3   5        9.54        7.70     11.73 o
  -4  -3   5      169.67      217.80     17.77 o
  -3  -3   5       78.46       60.10     14.08 o
  -2  -3   5      905.87      982.76     38.15 o
  -1  -3   5     1750.15     2150.82     32.83 o
   0  -3   5      126.64      122.90     11.00 o
   1  -3   5       24.96       21.66     11.29 o
   2  -3   5       13.03       14.66      8.28 o
   3  -3   5      185.57      186.94     15.09 o
   4  -3   5        0.58        2.51      4.13 o
   5  -3   5        5.32        7.52      5.62 o
   6  -3   5      100.50       87.45     13.05 o
   7  -3   5        3.96       10.21      7.02 o
   8  -3   5       47.51       37.70     12.02 o
  -8  -2   5       48.49       65.03     18.78 o
  -7  -2   5       36.99       32.00     16.76 o
  -6  -2   5      143.45      166.23     21.10 o
  -5  -2   5      104.03      106.18     13.78 o
  -4  -2   5      303.21      297.14     20.63 o
  -3  -2   5        0.74       -0.04      4.14 o
  -2  -2   5     1138.69     1260.45     24.20 o
  -1  -2   5      372.86      392.67     15.56 o
   0  -2   5       31.85       28.53      5.86 o
   1  -2   5      137.45      145.03     11.84 o
   2  -2   5       28.59       11.31      8.52 o
   3  -2   5     1742.37     1786.98     36.81 o
   4  -2   5     1727.38     1759.32     41.71 o
   5  -2   5       53.79       46.68     14.70 o
   6  -2   5       13.30       26.58      9.50 o
   7  -2   5       47.45       54.02     21.18 o
   8  -2   5        6.28       13.91     10.05 o
  -9  -1   5        7.75       33.71     15.36 o
  -8  -1   5        3.53        5.59     19.68 o
  -7  -1   5      247.98      314.89     27.16 o
  -6  -1   5      443.87      447.26     28.81 o
  -5  -1   5        7.40       11.56     12.36 o
  -4  -1   5      467.11      476.16     17.50 o
  -3  -1   5       44.67       67.38     10.76 o
  -2  -1   5      892.90      893.63     27.58 o
  -1  -1   5      891.23      988.05     26.54 o
   0  -1   5     2041.20     2084.83     25.70 o
   1  -1   5     1856.16     1834.94     27.09 o
   2  -1   5      957.51      930.51     30.41 o
   3  -1   5     1703.16     1819.87     34.02 o
   4  -1   5      149.06      166.89     13.50 o
   5  -1   5      154.84      168.93     15.25 o
   6  -1   5      558.09      555.29     30.41 o
   7  -1   5        8.88        7.93      6.77 o
   8  -1   5        0.39       20.36     11.78 o
  -9   0   5       61.91       58.57     22.93 o
  -8   0   5       30.36       14.92     17.18 o
  -7   0   5       99.65       90.86     29.96 o
  -6   0   5        3.84       16.58      7.50 o
  -5   0   5       10.75       -0.16     10.64 o
  -4   0   5      355.05      397.63     22.59 o
  -3   0   5      468.50      472.75     13.02 o
  -2   0   5      663.14      684.71     22.45 o
  -1   0   5       29.36       10.14      7.55 o
   0   0   5     1154.45     1227.31     30.93 o
   1   0   5      344.83      363.95     13.67 o
   2   0   5       41.57       28.27      5.93 o
   3   0   5        1.15        5.35      6.53 o
   4   0   5      165.48      144.93     15.15 o
   5   0   5      386.21      371.06     23.38 o
   6   0   5       29.06       36.47      8.24 o
   7   0   5        5.96       16.34      9.18 o
   8   0   5       21.10       17.00     10.61 o
  -9   1   5      148.67      185.18     29.40 o
  -8   1   5        0.32       14.70     16.58 o
  -7   1   5      268.63      287.83     40.79 o
  -6   1   5       89.54       87.88     18.20 o
  -5   1   5       11.64       15.26      9.62 o
  -4   1   5      129.61      122.37     13.88 o
  -3   1   5       73.63       49.00     11.85 o
  -2   1   5      268.02      239.46     11.49 o
  -1   1   5      137.45      132.88      8.93 o
   0   1   5       39.43       25.77      4.94 o
   1   1   5      360.94      416.81     26.59 o
   2   1   5       13.36       19.24      7.53 o
   3   1   5      248.04      234.78     16.32 o
   4   1   5       77.15       48.19     12.84 o
   5   1   5        2.12        0.99      9.55 o
   6   1   5       56.61       58.47     10.06 o
   7   1   5       21.48       17.19      8.73 o
   8   1   5        0.15       24.11     10.98 o
  -9   2   5       20.65       37.21     17.90 o
  -8   2   5       57.55       38.50     18.33 o
  -7   2   5       40.64       28.83     11.11 o
  -6   2   5       50.69       33.26     14.42 o
  -5   2   5        3.66       17.17      9.85 o
  -4   2   5       76.89       66.46     11.51 o
  -3   2   5      493.66      475.55     16.98 o
  -2   2   5     1104.30     1206.20     53.70 o
  -1   2   5     3313.35     3716.16     52.87 o
   0   2   5        0.11        8.96      4.94 o
   1   2   5      339.06      368.90     30.45 o
   2   2   5       11.76        9.72      4.60 o
   3   2   5        2.52        5.92      5.34 o
   4   2   5       63.51       65.35     13.34 o
   5   2   5       75.46       58.36     15.06 o
   6   2   5       66.15       72.50     13.51 o
   7   2   5        4.88        4.07      8.96 o
   8   2   5       53.44       33.68     13.41 o
  -9   3   5       41.09       33.63     57.89 o
  -8   3   5        0.05       21.43     11.91 o
  -7   3   5       85.71       59.38     13.99 o
  -6   3   5      265.50      268.63     22.58 o
  -5   3   5      293.77      330.53     18.80 o
  -4   3   5      401.66      431.76     23.92 o
  -3   3   5       44.31       34.41      8.52 o
  -2   3   5      645.97      741.76     21.96 o
  -1   3   5       71.93       87.32      9.32 o
   0   3   5       64.61       68.44     10.48 o
   1   3   5      845.85      778.56     46.37 o
   2   3   5        4.95        9.99     14.49 o
   3   3   5       78.55       68.98     10.54 o
   4   3   5        0.88        9.61      8.42 o
   5   3   5        6.26       14.94      8.37 o
   6   3   5       11.50       23.32      9.89 o
   7   3   5       18.33       21.83     12.04 o
   8   3   5       32.85       65.60     19.48 o
  -8   4   5      308.32      272.61     29.03 o
  -7   4   5      173.42      210.96     26.24 o
  -6   4   5       81.21       60.64     23.81 o
  -5   4   5        6.92       20.47      8.47 o
  -4   4   5       23.49       28.67     11.97 o
  -3   4   5      466.13      501.39     30.52 o
  -2   4   5        0.82       12.74      6.22 o
  -1   4   5     1401.39     1516.63     29.67 o
   0   4   5       32.38       37.24     10.33 o
   1   4   5       24.03       28.94      9.37 o
   2   4   5      348.68      390.09     17.43 o
   3   4   5        0.02        6.08      7.28 o
   4   4   5       43.35       48.46     12.87 o
   5   4   5      152.34      142.06     17.57 o
   6   4   5       85.69       80.97     14.27 o
   7   4   5       24.89       18.38      8.21 o
  -8   5   5       52.20       44.19     27.79 o
  -7   5   5        4.37       -1.64     15.29 o
  -6   5   5        7.31        0.67      9.17 o
  -5   5   5       58.62       45.25     12.90 o
  -4   5   5        5.53       16.40      8.01 o
  -3   5   5     1836.34     1902.91     43.88 o
  -2   5   5       27.92       26.25      9.90 o
  -1   5   5      102.93       72.98     11.21 o
   0   5   5        0.99        7.60     11.86 o
   1   5   5        3.64       -2.42      7.82 o
   2   5   5       11.21       33.39     17.08 o
   3   5   5      645.87      717.63     33.22 o
   4   5   5      316.67      356.33     24.73 o
   5   5   5        0.07       -0.92      8.88 o
   6   5   5       13.29        6.36      7.99 o
   7   5   5       65.15       49.88     15.61 o
  -8   6   5       21.32       63.60     23.89 o
  -7   6   5       13.42       24.25     18.71 o
  -6   6   5      113.90      115.08     23.32 o
  -5   6   5      255.89      317.66     30.02 o
  -4   6   5       47.13       29.77     13.85 o
  -3   6   5       95.04       90.60     17.03 o
  -2   6   5        2.79        2.03      6.98 o
  -1   6   5      306.34      309.70     19.50 o
   0   6   5      177.05      190.55     17.49 o
   1   6   5       40.29       64.75     18.01 o
   2   6   5       12.89       15.28     11.45 o
   3   6   5      136.40      100.34     16.24 o
   4   6   5      168.83      165.81     24.31 o
   5   6   5      324.50      350.30     26.03 o
   6   6   5      166.09      154.25     24.31 o
  -7   7   5       39.12       63.38     30.15 o
  -6   7   5       10.82        9.67     26.03 o
  -5   7   5       34.55       40.79     13.39 o
  -4   7   5       36.36       24.55      9.33 o
  -3   7   5        0.12       14.36      8.29 o
  -2   7   5      917.27      953.01     39.81 o
  -1   7   5      528.68      554.20     26.99 o
   0   7   5     1031.24     1083.70     49.44 o
   1   7   5      758.47      760.63     27.72 o
   2   7   5     1147.72     1207.95     45.21 o
   3   7   5      813.07      881.51     35.14 o
   4   7   5      194.82      197.91     25.50 o
   5   7   5       15.13       41.30     13.46 o
   6   7   5        8.01       19.80     13.99 o
  -7   8   5        2.36        7.12     18.59 o
  -6   8   5        1.15       21.63     18.59 o
  -5   8   5       56.23       65.70     17.29 o
  -4   8   5      143.33      144.09     40.44 o
  -3   8   5      397.16      414.28     37.37 o
  -2   8   5     4494.41     4869.40     62.16 o
  -1   8   5      351.74      344.68     22.70 o
   0   8   5      672.67      730.06     28.30 o
   1   8   5      180.94      185.96     22.39 o
   2   8   5       42.34       70.37     18.28 o
   3   8   5       31.96       48.40     15.41 o
   4   8   5       32.08       41.38     14.21 o
   5   8   5       26.09       24.85     20.62 o
  -6   9   5       76.02       73.73     26.72 o
  -5   9   5       73.39       73.98     32.55 o
  -4   9   5      244.14      276.71     45.52 o
  -3   9   5      101.95       33.95     22.31 o
  -2   9   5       57.97       45.21     12.42 o
  -1   9   5        0.61       14.54      9.21 o
   0   9   5      181.43      158.90     21.74 o
   1   9   5       23.11       31.02     12.89 o
   2   9   5        8.93       -6.36     11.42 o
   3   9   5       16.86       41.37     12.40 o
   4   9   5      126.42      128.54     20.01 o
  -5  10   5        5.73       22.74     18.16 o
  -4  10   5      280.68      346.52     43.71 o
  -3  10   5       69.61       66.99     16.18 o
  -2  10   5      237.19      245.22     38.42 o
  -1  10   5      124.99      138.59     22.29 o
   0  10   5      112.36       90.20     28.83 o
   1  10   5      311.00      320.53     29.80 o
   2  10   5       90.22      108.54     26.07 o
   3  10   5        4.90       28.57     16.48 o
  -4  11   5       12.47       14.75     20.36 o
  -3  11   5      106.39       79.92     24.76 o
  -2  11   5      178.39      193.47     28.96 o
  -1  11   5      388.01      414.24     44.49 o
   0  11   5       40.19       55.10     15.80 o
   1  11   5        4.73       32.09     15.15 o
   2  11   5        2.43       20.13     27.93 o
  -2 -12   6        4.58       37.18     15.12 o
  -1 -12   6      213.00      178.92     32.57 o
   0 -12   6       13.10       22.53     19.68 o
   1 -12   6      712.02      711.96     95.91 o
   2 -12   6        5.16       37.68     25.44 o
   3 -12   6       68.07       95.00     25.62 o
  -3 -11   6      490.37      527.44     42.69 o
  -2 -11   6      139.05      146.65     26.44 o
  -1 -11   6      169.16      141.19     19.84 o
   0 -11   6       66.67      102.58     25.07 o
   1 -11   6        1.15       34.56     24.00 o
   2 -11   6      137.81      112.60     25.84 o
   3 -11   6       14.33       35.10     18.58 o
   4 -11   6       10.93       43.31     21.57 o
   5 -11   6      155.09      116.45     26.77 o
  -4 -10   6      147.69      154.24     23.00 o
  -3 -10   6       38.71       57.70     17.96 o
  -2 -10   6       78.11       74.85     18.39 o
  -1 -10   6        2.86        4.12     16.32 o
   0 -10   6      222.43      229.29     26.45 o
   1 -10   6        0.36        0.49     11.58 o
   2 -10   6      273.46      263.37     32.03 o
   3 -10   6      539.61      615.46     83.41 o
   4 -10   6      178.42      223.63     32.40 o
   5 -10   6      260.17      256.16     35.73 o
  -5  -9   6       21.44       62.94     20.42 o
  -4  -9   6        2.66       28.53     15.42 o
  -3  -9   6       29.52       27.49     13.18 o
  -2  -9   6      481.63      488.40     23.52 o
  -1  -9   6      317.38      265.47     26.47 o
   0  -9   6       53.03       37.11     27.00 o
   1  -9   6       10.99       -4.89     13.06 o
   2  -9   6      448.14      471.29     35.78 o
   3  -9   6        5.22       38.09     20.02 o
   4  -9   6       36.31       45.13     21.90 o
   5  -9   6       47.14       41.27     32.96 o
   6  -9   6        4.75        1.47     25.05 o
  -6  -8   6        5.29       34.30     26.57 o
  -5  -8   6       10.41       -2.78     15.55 o
  -4  -8   6      170.81      198.19     24.51 o
  -3  -8   6      110.39      103.07     16.66 o
  -2  -8   6       26.14       21.18     19.31 o
  -1  -8   6      182.53      189.02     20.56 o
   0  -8   6      436.85      467.71     24.69 o
   1  -8   6      130.15      124.59     21.01 o
   2  -8   6       87.59       93.68     16.35 o
   3  -8   6       34.07       16.47      8.96 o
   4  -8   6        8.66       47.64     26.32 o
   5  -8   6       64.55       68.62     25.92 o
   6  -8   6      160.84      221.34     51.89 o
   7  -8   6       24.55       16.36     21.20 o
  -7  -7   6        5.57        6.09     13.64 o
  -6  -7   6      107.10      136.33     25.38 o
  -5  -7   6       49.61       54.93     17.85 o
  -4  -7   6       45.73       46.75     18.83 o
  -3  -7   6      104.94       77.99     21.67 o
  -2  -7   6       46.10       67.40     15.48 o
  -1  -7   6       59.23       51.96     10.65 o
   0  -7   6       30.51       13.55     19.02 o
   1  -7   6      605.48      669.34     28.78 o
   2  -7   6       50.64       37.81     17.92 o
   3  -7   6      957.50      949.89     32.58 o
   4  -7   6      448.86      465.96     22.31 o
   5  -7   6      480.71      545.17     33.88 o
   6  -7   6        5.99       27.79     19.91 o
   7  -7   6       16.81       33.47     15.66 o
  -7  -6   6       14.16       30.30     11.76 o
  -6  -6   6        0.68       26.28     20.43 o
  -5  -6   6      131.99      125.66     20.07 o
  -4  -6   6       17.27        4.99     12.97 o
  -3  -6   6       16.15       30.12     12.21 o
  -2  -6   6      327.98      298.79     18.35 o
  -1  -6   6      956.71      912.24     25.63 o
   0  -6   6       94.84       65.29     11.16 o
   1  -6   6      809.44      962.82     30.43 o
   2  -6   6      342.62      348.13     23.44 o
   3  -6   6      296.74      319.53     17.30 o
   4  -6   6       13.86       23.20     10.50 o
   5  -6   6        0.84        8.75      8.67 o
   6  -6   6       55.34       31.49     16.51 o
   7  -6   6        9.95        4.61     22.72 o
   8  -6   6        0.68        5.88     17.16 o
  -7  -5   6        0.12       13.22     15.38 o
  -6  -5   6       98.83       64.26     18.41 o
  -5  -5   6       21.41       20.60     16.01 o
  -4  -5   6      135.16      145.80     25.62 o
  -3  -5   6      449.50      437.60     25.48 o
  -2  -5   6       90.75       85.98     11.65 o
  -1  -5   6       69.66       85.45     15.75 o
   0  -5   6      201.03      177.05     12.68 o
   1  -5   6       62.53       75.86     14.34 o
   2  -5   6      135.41      158.17     23.41 o
   3  -5   6      159.08      177.42     17.20 o
   4  -5   6       10.52       31.50     11.29 o
   5  -5   6       20.36       11.82      9.21 o
   6  -5   6        0.47       -8.58      9.71 o
   7  -5   6        4.27        5.61     11.78 o
   8  -5   6       27.57       40.48     17.85 o
  -8  -4   6        1.24        1.21     25.32 o
  -7  -4   6        1.26       14.55     11.18 o
  -6  -4   6      440.86      433.79     26.55 o
  -5  -4   6      227.46      249.00     21.73 o
  -4  -4   6        3.43       -0.23     12.26 o
  -3  -4   6       31.92       41.25     10.98 o
  -2  -4   6      165.68      144.76     11.71 o
  -1  -4   6       37.46       36.72      8.29 o
   0  -4   6      318.27      294.56     22.88 o
   1  -4   6      817.69      937.38     36.13 o
   2  -4   6      146.92      138.07     15.67 o
   3  -4   6        0.03       12.26     14.78 o
   4  -4   6       32.82       34.26      8.97 o
   5  -4   6       88.56       83.26     10.52 o
   6  -4   6        8.83       20.98      7.87 o
   7  -4   6        6.31       28.04     11.92 o
   8  -4   6        9.70       10.28     16.66 o
  -8  -3   6        1.64      -14.33     19.03 o
  -7  -3   6      125.43      109.26     25.93 o
  -6  -3   6       31.18       25.71     13.95 o
  -5  -3   6        1.87        2.51     19.53 o
  -4  -3   6       55.35       54.18     11.90 o
  -3  -3   6      493.32      481.84     23.19 o
  -2  -3   6      274.73      274.54     19.28 o
  -1  -3   6      352.26      366.53     28.73 o
   0  -3   6       30.69       14.50      8.06 o
   1  -3   6       84.91       88.91     15.99 o
   2  -3   6      245.92      230.03     19.46 o
   3  -3   6      428.46      470.11     16.95 o
   4  -3   6        7.14       22.33      7.45 o
   5  -3   6        8.87       22.21      9.21 o
   6  -3   6       11.22       20.98      8.84 o
   7  -3   6        0.39        6.83      8.39 o
   8  -3   6       49.08       36.45     12.39 o
  -8  -2   6       93.36       75.05     23.43 o
  -7  -2   6       64.38       88.52     32.45 o
  -6  -2   6      165.98      194.04     23.48 o
  -5  -2   6      277.26      258.76     22.52 o
  -4  -2   6        2.88        0.40      8.47 o
  -3  -2   6      552.73      586.24     20.36 o
  -2  -2   6      625.13      674.57     27.61 o
  -1  -2   6      170.88      203.64     15.10 o
   0  -2   6        6.04        0.02      8.47 o
   1  -2   6       41.03       51.58     15.74 o
   2  -2   6       70.81       73.21      9.30 o
   3  -2   6      676.90      661.96     24.02 o
   4  -2   6       41.15       32.90      8.99 o
   5  -2   6       20.42       23.23      9.11 o
   6  -2   6      171.19      173.22     19.37 o
   7  -2   6        8.26       17.85      9.53 o
   8  -2   6        2.51       20.73     10.96 o
  -8  -1   6        1.07       -3.29     18.72 o
  -7  -1   6      783.39      852.29     74.23 o
  -6  -1   6       12.98        4.52     18.58 o
  -5  -1   6      454.12      400.32     17.85 o
  -4  -1   6      241.10      253.47     18.25 o
  -3  -1   6      109.10       92.63     14.28 o
  -2  -1   6      104.80       80.32      7.86 o
  -1  -1   6      517.40      488.86     25.21 o
   0  -1   6      167.07      136.10      9.43 o
   1  -1   6     1889.06     2052.43     43.27 o
   2  -1   6       17.35       21.49      8.12 o
   3  -1   6      273.48      273.19     19.76 o
   4  -1   6      133.74      123.65     12.46 o
   5  -1   6     1355.79     1475.23     61.30 o
   6  -1   6      166.64      134.68     18.77 o
   7  -1   6       92.54       86.08     19.40 o
   8  -1   6       31.77       36.65     12.71 o
  -8   0   6       59.59       67.71     21.11 o
  -7   0   6      103.06      166.89     51.38 o
  -6   0   6      110.12       71.48     22.92 o
  -5   0   6       27.90       37.49      9.83 o
  -4   0   6      401.64      405.52     15.62 o
  -3   0   6      896.20      872.60     24.82 o
  -2   0   6      172.03      151.95     13.21 o
  -1   0   6      187.29      187.80     13.71 o
   0   0   6      344.18      391.81     13.15 o
   1   0   6      349.19      319.83     27.42 o
   2   0   6       56.76       51.40     10.95 o
   3   0   6     1026.32     1085.05     23.51 o
   4   0   6      100.53      111.74     13.19 o
   5   0   6       30.53       20.67      7.92 o
   6   0   6      173.14      153.67     21.04 o
   7   0   6       82.23       74.03     15.08 o
   8   0   6        6.77       16.73     10.99 o
  -8   1   6      398.30      433.13     49.47 o
  -7   1   6      330.35      333.16     28.32 o
  -6   1   6       48.93       41.09     11.82 o
  -5   1   6       81.74       98.08     13.97 o
  -4   1   6        6.40       19.33     10.78 o
  -3   1   6      162.71      191.10     15.15 o
  -2   1   6      794.70      776.21     20.08 o
  -1   1   6      579.88      588.34     15.52 o
   0   1   6     2363.84     2672.08     37.95 o
   1   1   6     1704.48     2066.15     54.84 o
   2   1   6      671.06      738.89     34.97 o
   3   1   6      860.19      874.12     38.59 o
   4   1   6      404.15      380.63     22.92 o
   5   1   6      174.27      146.40     20.28 o
   6   1   6        1.63        0.41     10.16 o
   7   1   6        2.35       19.59      9.56 o
   8   1   6        3.26       35.08     16.43 o
  -8   2   6      143.24      149.21     26.19 o
  -7   2   6      190.80      198.79     24.65 o
  -6   2   6       10.35       24.42     11.07 o
  -5   2   6        0.81       12.70     10.19 o
  -4   2   6      110.83      127.70     19.49 o
  -3   2   6      125.85      107.51     11.91 o
  -2   2   6     1574.85     1728.73     35.06 o
  -1   2   6      892.51      839.68     34.65 o
   0   2   6     5867.79     6332.62    203.71 o
   1   2   6     2380.26     2568.46     55.76 o
   2   2   6      657.33      764.58     30.38 o
   3   2   6      230.75      233.61     18.90 o
   4   2   6        4.42       25.61      8.46 o
   5   2   6        9.58        6.26      9.23 o
   6   2   6        8.17       17.66      8.03 o
   7   2   6        0.52       -3.34     10.89 o
   8   2   6       14.20       25.13     13.14 o
  -8   3   6       53.27       42.76     16.13 o
  -7   3   6        2.37       14.15     20.88 o
  -6   3   6       86.97       89.32     17.41 o
  -5   3   6      257.66      289.79     19.12 o
  -4   3   6     1100.12     1173.40     38.32 o
  -3   3   6      738.07      728.22     33.89 o
  -2   3   6     1938.47     1867.54     65.49 o
  -1   3   6     3759.12     4390.49     58.99 o
   0   3   6        0.44        0.47      5.77 o
   1   3   6       30.03       27.36     16.20 o
   2   3   6      156.27      148.92     10.32 o
   3   3   6       87.50      101.49     16.20 o
   4   3   6       92.26       83.40     12.83 o
   5   3   6       22.25       24.39      9.64 o
   6   3   6       40.96       39.21     11.95 o
   7   3   6        7.69        2.91     16.30 o
  -8   4   6        8.15        8.73     13.40 o
  -7   4   6      149.64      167.02     23.09 o
  -6   4   6      416.39      431.21     25.83 o
  -5   4   6      214.11      240.42     29.68 o
  -4   4   6      796.01      814.71     43.09 o
  -3   4   6       14.00       18.82      7.29 o
  -2   4   6       83.07       91.93     13.41 o
  -1   4   6       58.21       63.05      9.36 o
   0   4   6       39.70       49.25     10.27 o
   1   4   6      865.95      796.01     23.48 o
   2   4   6        3.54       21.36     12.43 o
   3   4   6      272.94      264.23     15.23 o
   4   4   6      383.41      377.81     25.46 o
   5   4   6       42.61       30.83     10.34 o
   6   4   6       42.28       49.28     16.51 o
   7   4   6        6.94       25.78     10.73 o
  -8   5   6       19.34       46.20     25.87 o
  -7   5   6      205.95      193.35     25.40 o
  -6   5   6      245.41      271.12     25.05 o
  -5   5   6        7.80       34.80     16.61 o
  -4   5   6       81.01       61.41     10.03 o
  -3   5   6       14.32       -5.98      6.27 o
  -2   5   6       18.10        3.06      5.38 o
  -1   5   6     1006.37     1031.41     29.98 o
   0   5   6       70.78       70.14     12.40 o
   1   5   6      560.43      573.64     29.43 o
   2   5   6      167.98      162.91     17.02 o
   3   5   6        5.21      -11.06     13.46 o
   4   5   6       91.69       79.06     16.46 o
   5   5   6       37.67       32.97     19.24 o
   6   5   6       38.68       61.52     17.39 o
  -8   6   6       68.32       47.34     23.14 o
  -7   6   6       20.99       -0.71     20.26 o
  -6   6   6       15.43       -2.10     20.23 o
  -5   6   6       90.96       80.59     29.75 o
  -4   6   6      135.54      114.02     23.82 o
  -3   6   6      872.61      918.37     43.90 o
  -2   6   6      146.79      123.83     13.58 o
  -1   6   6        8.89        5.36      9.85 o
   0   6   6     1040.81     1003.10     41.58 o
   1   6   6      106.94      124.91     14.18 o
   2   6   6      976.58      961.51     31.80 o
   3   6   6      663.20      708.84     39.26 o
   4   6   6      335.49      335.17     30.64 o
   5   6   6      366.93      387.50     38.97 o
   6   6   6       92.80      113.41     24.95 o
  -7   7   6       67.94       93.13     26.80 o
  -6   7   6       44.95       61.75     18.33 o
  -5   7   6      273.07      285.84     34.09 o
  -4   7   6      168.87      183.56     20.41 o
  -3   7   6      128.99      126.83     19.42 o
  -2   7   6        7.31        5.81      7.79 o
  -1   7   6      807.84      854.09     29.20 o
   0   7   6     2310.27     2250.44     82.27 o
   1   7   6      589.33      582.16     45.69 o
   2   7   6      214.18      161.72     31.53 o
   3   7   6      228.60      233.94     22.29 o
   4   7   6       39.24       41.34     13.86 o
   5   7   6       49.20       52.49     22.89 o
  -6   8   6       19.97       39.22     17.29 o
  -5   8   6       87.45       59.08     20.59 o
  -4   8   6       59.29       69.10     20.37 o
  -3   8   6      219.63      176.14     17.14 o
  -2   8   6       36.55       36.10     17.99 o
  -1   8   6     1071.02     1085.74     39.18 o
   0   8   6       48.54       53.16     25.63 o
   1   8   6      259.49      243.23     24.76 o
   2   8   6        6.93        7.58     18.50 o
   3   8   6       19.28       29.67     14.71 o
   4   8   6        1.51       11.38     31.93 o
   5   8   6       53.24       51.14     18.92 o
  -6   9   6        4.21       -5.21     18.98 o
  -5   9   6        0.95       23.48     24.61 o
  -4   9   6      117.43      132.56     31.68 o
  -3   9   6      508.20      580.56     47.78 o
  -2   9   6       42.88       36.25     13.09 o
  -1   9   6      517.51      524.22     35.12 o
   0   9   6       15.59       19.69     11.14 o
   1   9   6       34.15       32.00     20.24 o
   2   9   6        3.66       11.08     13.85 o
   3   9   6       24.08       38.20     19.30 o
   4   9   6        7.23       41.10     18.86 o
  -5  10   6       91.08       89.55     27.84 o
  -4  10   6      139.36       93.32     28.37 o
  -3  10   6       14.32       11.04     17.76 o
  -2  10   6        2.92       29.49     16.80 o
  -1  10   6       34.46       22.26     14.49 o
   0  10   6        0.14        8.47     17.21 o
   1  10   6       48.47       41.19     14.36 o
   2  10   6       27.88       61.77     26.63 o
  -3  11   6       28.38       36.69     20.60 o
  -2  11   6        0.71       -1.97     13.48 o
  -1  11   6        0.12       19.97     14.70 o
   0  11   6       23.46       11.66     12.44 o
  -1 -12   7       72.98       83.42     33.05 o
   0 -12   7       10.35       24.08     19.25 o
   1 -12   7        7.79       30.94     21.28 o
   2 -12   7      211.54      259.51     58.30 o
  -3 -11   7       56.22       84.10     20.32 o
  -2 -11   7        4.44       11.73     19.89 o
  -1 -11   7      109.14      101.86     29.66 o
   0 -11   7      255.51      290.24     36.20 o
   1 -11   7      132.41      126.03     27.06 o
   2 -11   7      148.92      227.63     47.82 o
   3 -11   7       10.37        1.63     17.34 o
   4 -11   7        3.46       -6.88     26.72 o
  -4 -10   7        0.03       27.64     15.80 o
  -3 -10   7      180.57      198.41     25.79 o
  -2 -10   7      147.33      154.07     24.51 o
  -1 -10   7        1.25       19.08     16.07 o
   0 -10   7       14.79       19.42     17.66 o
   1 -10   7        6.79        6.97     12.03 o
   2 -10   7      301.14      327.40     34.51 o
   3 -10   7      357.23      379.02     45.67 o
   4 -10   7        1.87       -6.27     26.45 o
   5 -10   7        9.15        2.67     18.42 o
  -5  -9   7       12.66       -5.07     15.66 o
  -4  -9   7       32.90       39.00     15.75 o
  -3  -9   7      182.18      206.72     26.78 o
  -2  -9   7      134.01      104.30     17.24 o
  -1  -9   7      219.23      273.65     26.93 o
   0  -9   7       12.36       17.49     14.20 o
   1  -9   7       82.98      102.41     17.24 o
   2  -9   7       63.91       66.09     14.86 o
   3  -9   7       52.54       56.62     21.53 o
   4  -9   7      121.84      155.77     27.84 o
   5  -9   7       71.21       61.45     29.49 o
   6  -9   7       19.45       44.22     26.11 o
  -6  -8   7       16.75       36.08     20.64 o
  -5  -8   7      134.19      125.34     30.57 o
  -4  -8   7      106.89      130.22     22.92 o
  -3  -8   7        2.16        3.66     11.09 o
  -2  -8   7        0.13        6.65     10.66 o
  -1  -8   7      499.81      483.47     21.53 o
   0  -8   7      924.35      954.15     49.96 o
   1  -8   7      660.61      656.02     46.27 o
   2  -8   7       74.89       70.33     19.26 o
   3  -8   7      143.86      179.87     19.88 o
   4  -8   7        0.73       25.68     18.75 o
   5  -8   7       24.89       25.05     18.19 o
   6  -8   7        5.59        4.51     17.42 o
  -6  -7   7       24.10       33.58     17.79 o
  -5  -7   7        0.12       35.39     19.05 o
  -4  -7   7      161.63      133.56     19.94 o
  -3  -7   7      963.83      911.37     36.17 o
  -2  -7   7      741.95      734.17     25.35 o
  -1  -7   7      407.78      405.87     17.90 o
   0  -7   7       50.99       47.33     10.39 o
   1  -7   7      127.89      137.94     17.36 o
   2  -7   7      231.79      241.71     24.09 o
   3  -7   7      212.98      216.35     27.68 o
   4  -7   7      191.40      178.29     19.64 o
   5  -7   7        2.58       21.65     16.71 o
   6  -7   7       28.73       37.36     27.55 o
   7  -7   7       59.45       59.95     21.53 o
  -7  -6   7        3.15      -17.09     14.49 o
  -6  -6   7        1.04       32.57     23.92 o
  -5  -6   7       37.08       47.06     20.56 o
  -4  -6   7      333.11      368.92     31.03 o
  -3  -6   7      135.94      129.27     20.04 o
  -2  -6   7      773.36      809.71     39.12 o
  -1  -6   7      636.17      676.96     25.55 o
   0  -6   7       11.39        0.26      4.88 o
   1  -6   7      820.52      861.77     29.55 o
   2  -6   7        3.69       10.30     13.55 o
   3  -6   7        0.10       17.32     10.28 o
   4  -6   7       19.18       16.48     10.52 o
   5  -6   7        7.66       10.34     16.46 o
   6  -6   7       11.26        5.36     10.35 o
   7  -6   7       12.45       18.82     16.55 o
  -7  -5   7        0.00        1.78      9.94 o
  -6  -5   7      105.66      101.94     18.55 o
  -5  -5   7      253.76      276.85     25.04 o
  -4  -5   7      475.57      551.60     30.66 o
  -3  -5   7       48.69       36.08      8.34 o
  -2  -5   7       65.70       51.23     10.00 o
  -1  -5   7       34.47       41.39      9.82 o
   0  -5   7       14.97        7.44      4.97 o
   1  -5   7      477.97      513.19     25.76 o
   2  -5   7        0.78       -9.92     11.71 o
   3  -5   7       45.86       38.10     11.40 o
   4  -5   7       65.43       69.30     16.37 o
   5  -5   7       36.29       34.29     10.62 o
   6  -5   7       10.45       23.37     12.23 o
   7  -5   7        0.13        2.13     13.42 o
  -8  -4   7       34.98       31.91     18.54 o
  -7  -4   7      101.89      124.51     27.51 o
  -6  -4   7      684.75      661.29     48.36 o
  -5  -4   7        0.26       -2.72     25.01 o
  -4  -4   7        6.19       24.26      9.69 o
  -3  -4   7       33.76       26.33      8.34 o
  -2  -4   7       32.09       38.63      8.07 o
  -1  -4   7        0.41       10.44      8.40 o
   0  -4   7      136.54      126.12     11.84 o
   1  -4   7        4.06        9.25     11.17 o
   2  -4   7       31.22       29.40      8.38 o
   3  -4   7       15.54        3.82      9.60 o
   4  -4   7       48.72       49.80     19.68 o
   5  -4   7      118.56       97.99     16.85 o
   6  -4   7       66.85       85.45     17.20 o
   7  -4   7       23.35       23.36     17.91 o
   8  -4   7        0.99       37.60     17.11 o
  -8  -3   7       62.38       69.44     27.65 o
  -7  -3   7       62.29       66.70     20.53 o
  -6  -3   7        1.32        1.21     10.94 o
  -5  -3   7       46.10       59.19     15.31 o
  -4  -3   7       16.17        6.10     12.12 o
  -3  -3   7      286.72      276.61     19.37 o
  -2  -3   7      794.99      869.52     24.03 o
  -1  -3   7      757.42      807.45     30.10 o
   0  -3   7      314.02      310.45     21.58 o
   1  -3   7        1.74        3.87      5.79 o
   2  -3   7       13.44       14.08      9.77 o
   3  -3   7       33.81       38.32      7.13 o
   4  -3   7      324.49      327.11     16.22 o
   5  -3   7      233.80      259.24     19.35 o
   6  -3   7      133.53      115.42     16.25 o
   7  -3   7       10.31       12.75     14.98 o
   8  -3   7        4.16       48.79     26.28 o
  -8  -2   7       37.39       35.65     19.38 o
  -7  -2   7      146.89      128.21     50.77 o
  -6  -2   7        0.05        2.29     15.19 o
  -5  -2   7      817.31      953.00     37.57 o
  -4  -2   7     1356.36     1393.66     58.68 o
  -3  -2   7      148.14      143.14     11.97 o
  -2  -2   7      140.66      122.29     13.79 o
  -1  -2   7        2.95        8.22      8.76 o
   0  -2   7        9.23       16.02      6.94 o
   1  -2   7       11.91        1.48      8.16 o
   2  -2   7        3.08        2.17      4.24 o
   3  -2   7      948.10      976.97     25.18 o
   4  -2   7      197.63      185.67     15.13 o
   5  -2   7      454.53      429.51     30.61 o
   6  -2   7       73.02       79.59     12.40 o
   7  -2   7       56.08       34.01     10.39 o
   8  -2   7       51.14       43.49     21.02 o
  -8  -1   7       33.21       42.37     20.11 o
  -7  -1   7       24.84       24.43     16.13 o
  -6  -1   7      410.94      430.95     30.97 o
  -5  -1   7      859.49      814.91     36.03 o
  -4  -1   7      171.74      165.13     14.64 o
  -3  -1   7       74.02       62.51     10.15 o
  -2  -1   7        0.51        9.33      9.44 o
  -1  -1   7       12.28       14.50      6.86 o
   0  -1   7      782.59      802.37     22.52 o
   1  -1   7      872.13      857.74     16.96 o
   2  -1   7     1023.67     1122.55     28.78 o
   3  -1   7      134.09      156.66     15.24 o
   4  -1   7      322.66      356.92     36.74 o
   5  -1   7       80.24       78.70     14.19 o
   6  -1   7        6.73       16.56     13.12 o
   7  -1   7      167.93      126.04     28.87 o
   8  -1   7        0.99        3.40     12.63 o
  -8   0   7       47.84       42.33     17.41 o
  -7   0   7       33.97       40.01     16.55 o
  -6   0   7      147.37      128.23     33.51 o
  -5   0   7      432.40      481.82     30.04 o
  -4   0   7       13.92       10.78      5.11 o
  -3   0   7      153.49      187.00     15.43 o
  -2   0   7      906.73      878.00     20.05 o
  -1   0   7     2602.58     2649.05     63.02 o
   0   0   7      181.19      192.93     12.68 o
   1   0   7       17.16       19.89     12.81 o
   2   0   7      800.48      970.54     29.44 o
   3   0   7       75.43       76.84     10.67 o
   4   0   7      263.08      288.96     13.53 o
   5   0   7      130.51      113.66     15.79 o
   6   0   7       12.03       19.76     10.23 o
   7   0   7        2.59       23.68     12.46 o
   8   0   7       13.72       25.24     15.94 o
  -8   1   7       14.33       52.49     34.12 o
  -7   1   7        0.04       20.29     14.27 o
  -6   1   7     1186.83     1258.33     37.07 o
  -5   1   7      537.18      614.22     33.05 o
  -4   1   7     1368.82     1351.77     52.66 o
  -3   1   7     1689.36     1731.18     29.88 o
  -2   1   7      318.53      357.74     19.76 o
  -1   1   7       28.13       25.67      9.14 o
   0   1   7       31.73       15.07      4.82 o
   1   1   7      856.97      986.14     60.23 o
   2   1   7     1023.19     1159.12     34.76 o
   3   1   7      229.41      296.64     23.83 o
   4   1   7      392.77      368.84     52.93 o
   5   1   7       51.35       41.00      8.88 o
   6   1   7       17.82       16.78     12.03 o
   7   1   7       78.23      104.58     19.60 o
  -8   2   7      221.98      202.82     29.34 o
  -7   2   7       14.49       26.50     15.59 o
  -6   2   7      451.95      501.44     25.16 o
  -5   2   7      303.25      329.52     25.02 o
  -4   2   7       22.96       34.56     11.41 o
  -3   2   7       24.87       27.58      9.69 o
  -2   2   7       48.31       37.33     11.30 o
  -1   2   7       47.26       46.75      8.91 o
   0   2   7      561.72      601.03     22.88 o
   1   2   7      707.87      769.05     28.98 o
   2   2   7      403.92      421.36     25.06 o
   3   2   7       31.39       33.27     13.26 o
   4   2   7        1.20       -9.78     10.93 o
   5   2   7      256.10      252.89     40.14 o
   6   2   7       18.03        9.69     13.91 o
   7   2   7        7.01        6.24     12.08 o
  -8   3   7      183.70      186.29     33.95 o
  -7   3   7       43.04       37.39     14.21 o
  -6   3   7      748.98      769.91     33.08 o
  -5   3   7       30.08       45.78     18.31 o
  -4   3   7       29.19       22.83     10.05 o
  -3   3   7       12.54        2.28     13.96 o
  -2   3   7      818.01      792.01     24.12 o
  -1   3   7       77.41       33.30      9.58 o
   0   3   7      106.63       67.63     12.27 o
   1   3   7      713.67      801.19     29.85 o
   2   3   7      103.67      111.91     25.88 o
   3   3   7     1228.04     1326.97     67.49 o
   4   3   7      168.31      185.53     26.80 o
   5   3   7        2.42       13.74     11.98 o
   6   3   7       62.99       84.38     19.02 o
   7   3   7       13.49       15.27     11.23 o
  -8   4   7      340.11      383.23     59.17 o
  -7   4   7       16.02        9.53     28.23 o
  -6   4   7        0.64       26.99     24.97 o
  -5   4   7      108.76      127.15     20.08 o
  -4   4   7     1231.88     1244.58     67.06 o
  -3   4   7      260.67      251.98     19.44 o
  -2   4   7      239.89      214.83     17.29 o
  -1   4   7       55.38       58.77     10.87 o
   0   4   7       28.65       12.44      6.09 o
   1   4   7      670.18      679.13     35.81 o
   2   4   7        0.41       19.86      9.39 o
   3   4   7        5.35      -10.85     13.64 o
   4   4   7      271.07      344.43     49.30 o
   5   4   7      219.20      240.09     46.95 o
   6   4   7      546.76      571.04     52.34 o
   7   4   7      156.86      158.53     34.14 o
  -8   5   7      354.30      416.15     45.46 o
  -7   5   7        3.06       18.55     11.38 o
  -6   5   7      251.92      257.58     24.70 o
  -5   5   7       97.04       65.81     11.20 o
  -4   5   7       46.27        7.32     18.05 o
  -3   5   7       49.58       57.18     14.13 o
  -2   5   7       71.86       57.87      9.56 o
  -1   5   7       93.18       83.69     10.23 o
   0   5   7      199.82      190.99     17.39 o
   1   5   7      273.63      284.90     19.15 o
   2   5   7     2315.00     2478.47     93.81 o
   3   5   7        0.11       16.71     13.08 o
   4   5   7      869.21      912.67     42.95 o
   5   5   7      308.16      334.62     31.82 o
   6   5   7       59.64       34.18     15.68 o
  -7   6   7      158.38      122.97     34.94 o
  -6   6   7        5.50       19.18     12.02 o
  -5   6   7        0.06        7.06      9.12 o
  -4   6   7      134.16      131.49     17.37 o
  -3   6   7       80.50       77.98     13.45 o
  -2   6   7      111.90      113.93     15.48 o
  -1   6   7        8.43       27.62     11.58 o
   0   6   7      118.88      104.54     16.02 o
   1   6   7       67.50       55.47      8.22 o
   2   6   7      139.83      129.31     20.15 o
   3   6   7        8.43       41.03     12.90 o
   4   6   7       54.72       59.90     19.21 o
   5   6   7       23.63        5.85     20.31 o
   6   6   7       67.14       40.11     17.76 o
  -7   7   7       45.30       62.53     23.61 o
  -6   7   7        4.86       34.77     17.17 o
  -5   7   7        4.89       18.47     17.48 o
  -4   7   7        0.35        1.69     15.60 o
  -3   7   7        7.14        7.31      9.74 o
  -2   7   7      136.28      142.79     18.97 o
  -1   7   7       18.30       14.67      9.62 o
   0   7   7     1308.28     1242.45     40.41 o
   1   7   7        6.56       -4.92     10.06 o
   2   7   7      273.07      293.66     28.54 o
   3   7   7        0.43       36.92     15.25 o
   4   7   7       23.30       12.30     17.18 o
   5   7   7       57.17       69.51     22.31 o
  -6   8   7        4.81       31.38     37.19 o
  -5   8   7        4.10       13.23     24.00 o
  -4   8   7       24.72       22.33     18.27 o
  -3   8   7        0.22       -5.24     11.76 o
  -2   8   7       14.50       28.45     11.52 o
  -1   8   7      215.71      240.93     20.97 o
   0   8   7      278.11      279.78     23.26 o
   1   8   7      137.36      138.10     20.82 o
   2   8   7       70.76       75.45     20.89 o
   3   8   7      226.67      156.30     24.97 o
   4   8   7       34.79       30.19     21.40 o
  -5   9   7        2.60       21.51     17.88 o
  -4   9   7       15.44       36.91     14.43 o
  -3   9   7       37.40       19.96     13.90 o
  -2   9   7       52.73       55.33     15.15 o
  -1   9   7        1.05        2.00      9.84 o
   0   9   7       40.91       43.65     13.00 o
   1   9   7      127.22      125.85     20.03 o
   2   9   7       20.74       26.01     22.37 o
   3   9   7        1.42       23.40     18.40 o
  -4  10   7        1.74       12.47     13.14 o
  -3  10   7       41.74       36.13     21.47 o
  -2  10   7       34.41       60.64     19.51 o
  -1  10   7        6.14       18.03     11.79 o
   0  10   7       36.90       42.70     26.35 o
   1  10   7      196.54      191.02     26.04 o
  -2 -11   8      352.96      393.57     40.64 o
  -1 -11   8       41.33      112.18     57.53 o
   0 -11   8        1.31       30.79     23.11 o
   1 -11   8       37.11       31.43     22.38 o
   2 -11   8        1.43       33.47     22.21 o
   3 -11   8       42.71       37.69     21.81 o
  -4 -10   8      185.08      168.73     28.85 o
  -3 -10   8       33.11       17.95     18.06 o
  -2 -10   8        2.50        1.49     27.41 o
  -1 -10   8        8.71       15.94     17.48 o
   0 -10   8       82.50       62.54     25.46 o
   1 -10   8       63.17       61.24     17.05 o
   2 -10   8       81.07       86.37     23.36 o
   3 -10   8        8.70        2.58     19.38 o
   4 -10   8      268.74      346.63     37.59 o
  -5  -9   8       12.38       10.41     16.88 o
  -4  -9   8        2.32       25.74     15.10 o
  -3  -9   8        3.02       15.29     13.23 o
  -2  -9   8        9.82       20.06     13.53 o
  -1  -9   8       39.66       59.29     34.69 o
   0  -9   8       17.35        6.53     12.94 o
   1  -9   8       54.48       60.23     15.56 o
   2  -9   8      131.59      132.63     25.05 o
   3  -9   8      199.69      149.38     28.34 o
   4  -9   8       23.84       26.70     19.60 o
   5  -9   8       48.42       80.95     25.80 o
  -5  -8   8        6.47       28.73     16.35 o
  -4  -8   8       50.65       61.80     25.12 o
  -3  -8   8      197.43      188.22     26.15 o
  -2  -8   8       16.35       31.14     14.71 o
  -1  -8   8       33.09       27.50     23.28 o
   0  -8   8        3.51      -15.07     20.95 o
   1  -8   8      349.13      342.91     36.61 o
   2  -8   8      215.38      268.75     31.52 o
   3  -8   8      101.38       62.17     19.24 o
   4  -8   8        0.68        9.36     17.75 o
   5  -8   8       97.31       77.97     22.54 o
   6  -8   8       81.46       91.65     33.14 o
  -6  -7   8      150.11      202.13     33.09 o
  -5  -7   8      208.97      264.27     34.58 o
  -4  -7   8      188.10      179.19     25.46 o
  -3  -7   8      177.71      159.12     22.59 o
  -2  -7   8       18.20       14.12     10.23 o
  -1  -7   8       71.55       72.01     20.03 o
   0  -7   8       18.07        7.13     20.72 o
   1  -7   8       13.49       35.57     52.61 o
   2  -7   8       20.25       10.41     10.39 o
   3  -7   8      175.15      158.13     24.71 o
   4  -7   8      361.72      384.90     30.48 o
   5  -7   8      102.80      116.98     23.94 o
   6  -7   8      111.59       96.21     25.32 o
  -6  -6   8        6.70        6.57     15.96 o
  -5  -6   8       14.41       18.28     16.17 o
  -4  -6   8      131.28       66.51     19.25 o
  -3  -6   8       58.25       31.57     15.96 o
  -2  -6   8        2.79        4.39      7.25 o
  -1  -6   8      146.58      134.03     13.44 o
   0  -6   8      253.58      260.56     19.56 o
   1  -6   8      333.31      405.41     26.23 o
   2  -6   8      495.56      554.58     41.04 o
   3  -6   8       18.76       31.30     10.32 o
   4  -6   8       84.20       91.81     17.14 o
   5  -6   8        1.44       11.99     12.51 o
   6  -6   8       45.88       32.30     12.55 o
   7  -6   8       54.67       33.23     20.88 o
  -7  -5   8       23.02       16.42     19.78 o
  -6  -5   8       10.09       20.06     12.39 o
  -5  -5   8        0.02       -8.85     11.12 o
  -4  -5   8      491.18      486.52     27.53 o
  -3  -5   8      651.35      613.00     24.37 o
  -2  -5   8      621.43      569.73     28.60 o
  -1  -5   8      747.08      695.06     29.34 o
   0  -5   8      558.87      535.12     27.11 o
   1  -5   8      137.15      146.02     17.96 o
   2  -5   8        0.02        8.34     12.15 o
   3  -5   8        7.64        5.51      9.02 o
   4  -5   8       67.63       73.12     15.02 o
   5  -5   8        0.05       11.29     10.55 o
   6  -5   8       49.33       51.95     15.33 o
   7  -5   8       20.56        6.70     11.52 o
  -7  -4   8      135.29      145.10     29.45 o
  -6  -4   8       71.94       66.01     24.59 o
  -5  -4   8     1613.95     1544.54     98.68 o
  -4  -4   8      602.63      588.13     31.63 o
  -3  -4   8      900.64      862.53     44.02 o
  -2  -4   8      196.09      174.11     15.19 o
  -1  -4   8       23.33       32.72      7.95 o
   0  -4   8      198.61      225.94     27.78 o
   1  -4   8      313.65      286.09     27.77 o
   2  -4   8       36.89       42.77     12.23 o
   3  -4   8        0.50        7.34      7.63 o
   4  -4   8       24.97       16.76      9.19 o
   5  -4   8      462.05      583.98     48.77 o
   6  -4   8       15.47       22.12     11.76 o
   7  -4   8       43.51       44.09     14.50 o
  -7  -3   8      282.50      247.98     36.81 o
  -6  -3   8        9.10       31.56     15.42 o
  -5  -3   8      203.99      186.38     21.17 o
  -4  -3   8       27.05       34.32      7.75 o
  -3  -3   8        1.32       -3.06      5.83 o
  -2  -3   8       14.47       14.44      7.03 o
  -1  -3   8      301.73      311.18     21.50 o
   0  -3   8      390.41      410.21     17.02 o
   1  -3   8      426.78      383.03     16.74 o
   2  -3   8       20.77        9.72     13.54 o
   3  -3   8      256.40      295.87     17.04 o
   4  -3   8      244.18      258.61     24.67 o
   5  -3   8        1.99        8.67      7.37 o
   6  -3   8       11.89       10.82     12.22 o
   7  -3   8        0.40        2.79     16.55 o
  -8  -2   8        0.12       18.30     23.63 o
  -7  -2   8        6.60       27.07     14.34 o
  -6  -2   8       56.57       67.15     19.88 o
  -5  -2   8      147.33      127.83     18.06 o
  -4  -2   8        1.90        5.06      7.50 o
  -3  -2   8     1150.93     1149.79     37.81 o
  -2  -2   8      554.93      568.87     20.17 o
  -1  -2   8      645.03      658.28     26.71 o
   0  -2   8      271.21      283.42     16.46 o
   1  -2   8       58.15       51.65      8.31 o
   2  -2   8      116.63      117.14     11.68 o
   3  -2   8       79.39       90.81     13.82 o
   4  -2   8       74.88       66.61      9.03 o
   5  -2   8      149.76      150.59     21.01 o
   6  -2   8       32.66       20.99     10.94 o
   7  -2   8      608.58      633.71     69.03 o
  -8  -1   8       39.80       55.52     23.40 o
  -7  -1   8        1.78       16.16     24.43 o
  -6  -1   8        0.47       -7.13     11.22 o
  -5  -1   8        1.85        1.50      7.16 o
  -4  -1   8      469.62      470.37     18.10 o
  -3  -1   8      752.07      739.72     21.70 o
  -2  -1   8      259.17      236.28     16.55 o
  -1  -1   8        0.33        4.69      7.84 o
   0  -1   8      166.11      162.15     11.93 o
   1  -1   8        0.00        5.95      9.12 o
   2  -1   8      247.35      237.54     17.93 o
   3  -1   8       92.12       97.35     14.01 o
   4  -1   8      471.05      538.59     27.46 o
   5  -1   8      627.34      648.43     34.86 o
   6  -1   8      844.74      948.19     63.32 o
   7  -1   8      249.32      221.11     30.46 o
  -8   0   8       33.39       40.86     24.11 o
  -7   0   8       57.00       46.61     37.67 o
  -6   0   8       25.27       40.40     16.71 o
  -5   0   8      451.85      476.31     28.99 o
  -4   0   8      922.73      926.99     40.09 o
  -3   0   8       73.59       82.96     11.23 o
  -2   0   8       55.54       52.84     10.20 o
  -1   0   8      155.77      130.34     12.09 o
   0   0   8      447.82      414.66     15.69 o
   1   0   8     1161.56     1281.59     31.00 o
   2   0   8      438.73      481.48     29.90 o
   3   0   8     1173.57     1293.81     98.38 o
   4   0   8      419.02      396.87     30.71 o
   5   0   8        8.50        9.23     10.78 o
   6   0   8       69.07       47.22     13.70 o
   7   0   8        5.68       -1.34     12.75 o
  -8   1   8        2.85       64.30     38.43 o
  -7   1   8      152.36      173.97     30.46 o
  -6   1   8       56.36       66.82     16.36 o
  -5   1   8       82.04       53.62     18.87 o
  -4   1   8        2.24        3.44      9.39 o
  -3   1   8       70.64       74.20     11.26 o
  -2   1   8      154.39      177.84     13.17 o
  -1   1   8      838.21      869.51     20.54 o
   0   1   8      306.72      263.51     16.29 o
   1   1   8        1.14       12.56     10.42 o
   2   1   8      171.51      201.03     22.18 o
   3   1   8        9.66        4.88     11.27 o
   4   1   8      163.12      156.41     23.29 o
   5   1   8       39.79       54.80     13.58 o
   6   1   8       36.84        7.87      9.65 o
   7   1   8       46.60       28.94     15.18 o
  -8   2   8      116.45      114.43     23.37 o
  -7   2   8       75.74       95.04     21.45 o
  -6   2   8      812.96      832.95     52.95 o
  -5   2   8      400.45      451.12     24.17 o
  -4   2   8        1.77        6.24     17.19 o
  -3   2   8      347.42      346.73     19.78 o
  -2   2   8      112.33      111.16     12.36 o
  -1   2   8       10.97        5.75      5.57 o
   0   2   8       82.43       77.11     13.65 o
   1   2   8      826.20      935.89     36.11 o
   2   2   8      144.78      139.60     23.53 o
   3   2   8      497.30      586.51     36.15 o
   4   2   8       11.72       20.97     15.48 o
   5   2   8      288.12      329.82     33.89 o
   6   2   8        0.65        1.33      9.15 o
   7   2   8       18.18       43.02     15.47 o
  -8   3   8        0.91        8.08     17.08 o
  -7   3   8      279.53      311.58     32.03 o
  -6   3   8       23.82       37.99     16.82 o
  -5   3   8       97.02      103.00     17.17 o
  -4   3   8        2.13        3.36     13.79 o
  -3   3   8        5.03        1.30      8.05 o
  -2   3   8       78.47       85.66     12.29 o
  -1   3   8      104.81      101.49     12.54 o
   0   3   8        0.02       13.87      9.66 o
   1   3   8      181.03      202.35     21.91 o
   2   3   8      197.87      227.82     17.53 o
   3   3   8        9.21        6.15     15.88 o
   4   3   8      242.87      281.20     25.48 o
   5   3   8       71.06       77.32     17.00 o
   6   3   8       29.41       31.48     19.00 o
  -7   4   8       48.08       47.89     16.27 o
  -6   4   8      136.64       82.53     22.86 o
  -5   4   8      320.70      311.60     23.91 o
  -4   4   8      116.57       98.15     17.24 o
  -3   4   8      273.26      277.83     20.10 o
  -2   4   8       78.15       58.75     21.21 o
  -1   4   8      404.92      470.56     25.76 o
   0   4   8       32.45       17.49      7.63 o
   1   4   8      184.95      236.22     20.34 o
   2   4   8       28.43       30.93      9.87 o
   3   4   8      310.45      321.11     37.50 o
   4   4   8      158.55      134.61     25.60 o
   5   4   8       13.77       19.19     16.82 o
   6   4   8       15.03        8.44     12.55 o
  -7   5   8       28.07       60.18     24.65 o
  -6   5   8        7.86       13.11     12.17 o
  -5   5   8      380.68      387.75     32.42 o
  -4   5   8       13.30       -0.66     15.04 o
  -3   5   8       43.88       32.42      6.60 o
  -2   5   8       56.31       45.69      8.69 o
  -1   5   8      248.27      254.31     21.70 o
   0   5   8      204.65      180.61     21.49 o
   1   5   8       33.63        8.87     12.57 o
   2   5   8      129.98      132.92     25.90 o
   3   5   8        0.28       83.95     32.78 o
   4   5   8        7.75       49.41     19.23 o
   5   5   8       38.18       13.21     16.06 o
   6   5   8        2.05       18.83     12.86 o
  -7   6   8        3.92       18.74     19.37 o
  -6   6   8        0.03       -9.16     16.77 o
  -5   6   8       75.10       56.20     15.85 o
  -4   6   8      216.46      204.29     26.64 o
  -3   6   8      191.79      198.66     20.78 o
  -2   6   8      496.98      499.05     39.37 o
  -1   6   8        4.63        3.89      9.21 o
   0   6   8       28.27       31.03     14.62 o
   1   6   8      264.31      185.49     38.41 o
   2   6   8      143.10      121.26     20.63 o
   3   6   8       15.49       43.39     26.72 o
   4   6   8       32.34       40.84     14.67 o
   5   6   8        4.06        4.15     18.36 o
  -6   7   8      221.23      252.28     31.42 o
  -5   7   8       16.43       17.34     13.16 o
  -4   7   8       32.20       24.46     13.29 o
  -3   7   8        0.22        1.09     12.05 o
  -2   7   8      180.58      156.33     17.71 o
  -1   7   8      416.29      369.66     24.23 o
   0   7   8      652.36      691.40     29.92 o
   1   7   8      170.32      170.78     25.26 o
   2   7   8      280.86      354.40     32.83 o
   3   7   8        0.45       -4.95     17.12 o
   4   7   8      111.28      171.17     38.99 o
  -5   8   8       65.08       36.51     19.19 o
  -4   8   8       82.03       62.88     21.68 o
  -3   8   8       42.37       48.44     14.86 o
  -2   8   8        0.61       12.29     16.79 o
  -1   8   8      123.15       93.44     16.86 o
   0   8   8       85.86       90.91     18.31 o
   1   8   8      293.99      261.35     31.77 o
   2   8   8      348.35      379.85     41.57 o
   3   8   8       11.94        3.48     22.53 o
  -4   9   8      109.65       93.82     33.28 o
  -3   9   8      250.20      248.90     53.44 o
  -2   9   8      440.04      423.88     36.52 o
  -1   9   8        9.27       12.60     11.15 o
   0   9   8      104.79      104.80     22.15 o
   1   9   8       29.63       39.67     19.08 o
   2   9   8       40.36       95.61     31.13 o
  -2  10   8       16.96       22.56     19.84 o
  -1  10   8        4.05        4.49     14.92 o
   0  10   8       68.77       37.76     16.95 o
  -1 -11   9       67.78       80.56     25.34 o
   0 -11   9      223.41      216.24     25.09 o
   1 -11   9       95.45      109.02     32.72 o
   2 -11   9       79.65       96.99     27.54 o
  -3 -10   9       56.72       43.30     22.92 o
  -2 -10   9      303.99      302.60     43.47 o
  -1 -10   9      101.37       95.72     24.09 o
   0 -10   9        0.71        9.46     12.47 o
   1 -10   9        4.20        2.16     11.58 o
   2 -10   9        2.30      -21.71     17.94 o
   3 -10   9       85.48      139.53     27.65 o
   4 -10   9      152.98      110.72     26.90 o
  -4  -9   9      181.88      198.54     37.01 o
  -3  -9   9      102.97       60.92     16.97 o
  -2  -9   9       29.09       22.45     33.03 o
  -1  -9   9       10.25        2.37     14.62 o
   0  -9   9       23.86       33.31     18.43 o
   1  -9   9      149.43      156.35     24.87 o
   2  -9   9      237.52      239.39     27.75 o
   3  -9   9       18.49       34.61     20.51 o
   4  -9   9        0.62       -9.45     18.22 o
   5  -9   9      172.44      176.26     34.26 o
  -5  -8   9       35.17       28.75     33.20 o
  -4  -8   9        2.18        9.10     15.28 o
  -3  -8   9        0.09       25.31     16.89 o
  -2  -8   9      209.41      219.51     30.32 o
  -1  -8   9      198.59      216.99     23.43 o
   0  -8   9      518.95      522.92     41.88 o
   1  -8   9      551.22      515.06     40.50 o
   2  -8   9      178.53      236.31     24.95 o
   3  -8   9       22.91       22.88     13.79 o
   4  -8   9        1.26       16.99     16.80 o
   5  -8   9       11.75      -13.58     21.58 o
  -6  -7   9        6.18      -14.43     21.01 o
  -5  -7   9        0.14       -8.08     18.94 o
  -4  -7   9      124.08      133.27     21.09 o
  -3  -7   9        0.09       16.21     29.59 o
  -2  -7   9     1256.65     1214.20     35.89 o
  -1  -7   9      245.29      192.95     27.09 o
   0  -7   9       43.54       68.83     32.45 o
   1  -7   9       27.11       19.27     14.72 o
   2  -7   9        0.04        8.28     14.42 o
   3  -7   9      101.56       94.20     16.61 o
   4  -7   9        1.19       -4.25     10.74 o
   5  -7   9        1.51        6.66     17.89 o
   6  -7   9       75.92       40.33     18.95 o
  -6  -6   9       48.27       28.47     16.51 o
  -5  -6   9       32.96       43.79     21.02 o
  -4  -6   9      151.43      148.52     20.56 o
  -3  -6   9      365.62      370.46     29.21 o
  -2  -6   9        0.43       15.52      8.80 o
  -1  -6   9      113.44       78.10     22.06 o
   0  -6   9        2.91       21.54     14.25 o
   1  -6   9       23.83        7.29     19.54 o
   2  -6   9      205.24      231.75     27.48 o
   3  -6   9      161.85      203.01     27.21 o
   4  -6   9      198.44      237.75     30.82 o
   5  -6   9       70.50       99.29     33.27 o
   6  -6   9        5.04       16.86      9.94 o
  -6  -5   9       68.87       60.80     19.34 o
  -5  -5   9       90.57       83.80     17.06 o
  -4  -5   9      420.32      380.23     24.83 o
  -3  -5   9      294.85      252.72     24.77 o
  -2  -5   9       98.50       80.20     11.89 o
  -1  -5   9      123.06      124.19     14.62 o
   0  -5   9      662.22      700.75     40.16 o
   1  -5   9      198.35      230.77     20.99 o
   2  -5   9      497.71      541.46     44.08 o
   3  -5   9      295.15      268.35     28.62 o
   4  -5   9       33.49       26.79      9.71 o
   5  -5   9       43.67       44.66     15.14 o
   6  -5   9       85.93       88.31     37.87 o
   7  -5   9       95.57       79.69     32.41 o
  -7  -4   9        1.35       22.13     20.37 o
  -6  -4   9      116.15      136.16     28.13 o
  -5  -4   9       10.63       15.90     11.41 o
  -4  -4   9        0.49       13.29     10.58 o
  -3  -4   9       81.05       63.97     11.15 o
  -2  -4   9      784.01      787.08     41.49 o
  -1  -4   9      439.03      405.78     20.48 o
   0  -4   9      107.26       72.24     10.71 o
   1  -4   9        8.03       18.62     11.93 o
   2  -4   9       19.23       10.28      8.35 o
   3  -4   9      151.55      190.94     23.51 o
   4  -4   9        4.42       -2.66     21.85 o
   5  -4   9       36.67       14.38     11.79 o
   6  -4   9      186.18      147.58     31.28 o
   7  -4   9        0.37      -15.01     25.33 o
  -7  -3   9       60.96       72.07     26.49 o
  -6  -3   9       72.35       99.96     21.06 o
  -5  -3   9        5.18       14.55      7.76 o
  -4  -3   9      393.73      403.11     22.67 o
  -3  -3   9      194.25      182.48     22.40 o
  -2  -3   9       44.41       50.44      9.91 o
  -1  -3   9        5.37       12.65      9.41 o
   0  -3   9      286.88      322.85     20.85 o
   1  -3   9      399.28      405.05     29.11 o
   2  -3   9      301.51      289.95     17.12 o
   3  -3   9      216.86      216.16     25.76 o
   4  -3   9      248.14      223.18     27.83 o
   5  -3   9       27.21       17.88     12.34 o
   6  -3   9       80.84       67.32     18.12 o
   7  -3   9       24.92       11.46     25.54 o
  -7  -2   9       10.73       39.36     16.91 o
  -6  -2   9      140.07      146.58     27.09 o
  -5  -2   9        5.04        5.38      8.72 o
  -4  -2   9        2.28        2.63      6.40 o
  -3  -2   9     1443.20     1440.79     54.22 o
  -2  -2   9        9.43       15.96      7.02 o
  -1  -2   9      296.87      314.61     18.49 o
   0  -2   9      281.36      288.02     18.77 o
   1  -2   9      770.91      799.41     23.39 o
   2  -2   9      218.59      214.82     19.42 o
   3  -2   9        4.49       22.62      7.72 o
   4  -2   9       16.64       11.40      9.23 o
   5  -2   9       21.61       28.69     15.05 o
   6  -2   9       33.83       22.33     24.62 o
   7  -2   9       32.58        0.62     14.83 o
  -7  -1   9       25.18       19.89     15.78 o
  -6  -1   9        6.01       57.60     19.02 o
  -5  -1   9       93.75       59.33     11.80 o
  -4  -1   9       13.25       14.37      8.14 o
  -3  -1   9      467.72      438.70     18.79 o
  -2  -1   9      430.86      473.22     23.70 o
  -1  -1   9      411.74      398.32     24.58 o
   0  -1   9       23.92       23.47     11.52 o
   1  -1   9      592.62      559.28     29.98 o
   2  -1   9        5.05       10.82     10.17 o
   3  -1   9        7.10       30.13      9.92 o
   4  -1   9        8.52       -8.03     10.91 o
   5  -1   9        0.53        2.79     13.32 o
   6  -1   9       33.58       48.24     17.89 o
   7  -1   9        0.36        4.72     21.03 o
  -7   0   9        8.93       30.09     13.95 o
  -6   0   9        5.40       -1.18     16.08 o
  -5   0   9       44.05       24.79     13.28 o
  -4   0   9     1342.78     1352.44     35.07 o
  -3   0   9        0.05       -8.97      6.37 o
  -2   0   9      841.86      816.02     23.52 o
  -1   0   9     1303.77     1359.77     32.57 o
   0   0   9      342.31      291.46     17.32 o
   1   0   9       16.68       24.26     12.44 o
   2   0   9       82.31       64.32     12.51 o
   3   0   9        3.11       -2.27     11.25 o
   4   0   9      213.55      200.23     30.62 o
   5   0   9      174.50      220.30     30.56 o
   6   0   9      163.84      142.82     19.94 o
   7   0   9      112.12       55.55     32.08 o
  -7   1   9       13.10       18.80     20.82 o
  -6   1   9      476.39      524.05     38.48 o
  -5   1   9        4.06        4.83     11.14 o
  -4   1   9     2219.88     2318.85     60.55 o
  -3   1   9      513.91      512.53     22.00 o
  -2   1   9       24.92       36.69      9.72 o
  -1   1   9      151.78      176.15     14.44 o
   0   1   9      246.68      247.54     27.48 o
   1   1   9      397.25      381.77     32.02 o
   2   1   9        0.46       26.81     14.40 o
   3   1   9       34.30       14.44     14.32 o
   4   1   9      137.36      107.41     20.05 o
   5   1   9       39.90       38.35     15.33 o
   6   1   9        1.85       22.69     10.67 o
  -7   2   9       75.21      110.79     30.06 o
  -6   2   9        3.42       38.58     19.86 o
  -5   2   9       54.18       35.17     13.51 o
  -4   2   9      365.63      347.53     25.72 o
  -3   2   9      339.02      341.63     20.75 o
  -2   2   9      333.41      303.49     16.88 o
  -1   2   9      132.23      115.87     11.68 o
   0   2   9       32.33       26.17     10.03 o
   1   2   9        5.95       37.04     16.30 o
   2   2   9      157.83      206.05     24.64 o
   3   2   9      544.24      713.60     65.93 o
   4   2   9       61.90       50.53     19.32 o
   5   2   9      408.11      425.99     41.18 o
   6   2   9       90.18       97.05     30.93 o
  -7   3   9        3.13       16.58     12.90 o
  -6   3   9      494.71      532.83     39.75 o
  -5   3   9       56.58       42.81     12.15 o
  -4   3   9       50.97       39.17     13.19 o
  -3   3   9       48.15       29.22      8.45 o
  -2   3   9      299.21      314.07     16.57 o
  -1   3   9      623.32      579.03     29.84 o
   0   3   9      643.36      689.18     55.07 o
   1   3   9      229.65      166.33     48.74 o
   2   3   9       25.63       51.36     27.11 o
   3   3   9      436.70      472.52     31.92 o
   4   3   9        0.54       12.43     37.95 o
   5   3   9        0.44       -4.06     15.05 o
   6   3   9        7.71       28.44     13.94 o
  -7   4   9        0.00       -7.35     13.25 o
  -6   4   9       77.32       66.27     17.43 o
  -5   4   9      190.48      223.00     22.86 o
  -4   4   9       95.09      102.37     16.46 o
  -3   4   9     1219.80     1176.98     52.83 o
  -2   4   9      520.72      537.39     46.01 o
  -1   4   9      220.51      222.40     28.96 o
   0   4   9       75.41       77.39     16.26 o
   1   4   9       33.61       36.68     13.77 o
   2   4   9      132.63       93.51     21.95 o
   3   4   9       75.49       87.21     20.05 o
   4   4   9      234.97      275.88     55.37 o
   5   4   9       20.11       24.91     17.64 o
  -7   5   9      216.34      187.85     48.59 o
  -6   5   9       76.76       73.74     19.74 o
  -5   5   9       99.60      134.47     21.51 o
  -4   5   9       48.54       56.51     13.29 o
  -3   5   9      124.62      129.65     16.99 o
  -2   5   9       36.45       22.50      8.41 o
  -1   5   9       53.43       49.54     10.35 o
   0   5   9        6.09       21.58     10.26 o
   1   5   9        4.67        7.05     14.84 o
   2   5   9       16.13       13.51     17.70 o
   3   5   9       53.51       90.23     20.60 o
   4   5   9       50.10       56.77     22.15 o
   5   5   9        4.90       20.30     15.00 o
  -6   6   9        5.85       17.39     17.20 o
  -5   6   9      102.95       86.18     18.17 o
  -4   6   9      182.98      157.76     30.34 o
  -3   6   9        6.37       12.86     10.86 o
  -2   6   9        1.01       11.40      9.01 o
  -1   6   9       33.85       35.46     22.87 o
   0   6   9      203.10      182.69     33.51 o
   1   6   9       74.35       77.58     20.15 o
   2   6   9      269.79      287.44     32.09 o
   3   6   9        3.87       -9.44     15.53 o
   4   6   9       86.17       90.32     52.65 o
  -5   7   9        0.14        1.89     17.94 o
  -4   7   9       66.05       61.97     14.36 o
  -3   7   9       56.71       69.64     23.85 o
  -2   7   9      231.94      257.40     39.35 o
  -1   7   9      238.58      261.83     26.84 o
   0   7   9       61.78       49.88     17.99 o
   1   7   9       99.10       98.35     19.76 o
   2   7   9        0.41       36.56     16.69 o
   3   7   9       17.91       19.66     30.76 o
  -5   8   9      108.00      131.11     27.48 o
  -4   8   9       79.45      130.93     25.79 o
  -3   8   9      166.51      175.21     36.81 o
  -2   8   9        4.51       14.26     10.76 o
  -1   8   9       17.94       15.28     14.66 o
   0   8   9       26.06       18.31     10.27 o
   1   8   9       10.47        7.34     20.11 o
   2   8   9        8.90       33.29     15.85 o
  -3   9   9        5.70       -2.16     15.95 o
  -2   9   9        0.95       16.34     16.69 o
  -1   9   9       66.98       80.55     20.48 o
   0   9   9      153.46      156.37     29.11 o
   1   9   9      179.33      239.91     30.01 o
  -2 -10  10       45.14        4.59     23.17 o
  -1 -10  10      208.62      180.56     27.11 o
   0 -10  10       85.62      131.49     28.60 o
   1 -10  10       38.32       69.04     23.92 o
   2 -10  10        3.94       21.34     20.94 o
   3 -10  10       39.30       57.45     24.26 o
  -3  -9  10      153.28      124.97     41.94 o
  -2  -9  10      120.42       79.86     27.05 o
  -1  -9  10        9.81       10.49     15.77 o
   0  -9  10      111.48       73.73     18.09 o
   1  -9  10       97.22       95.15     18.46 o
   2  -9  10        8.84       10.09     12.82 o
   3  -9  10      233.31      254.86     33.07 o
   4  -9  10      281.78      442.16     47.07 o
  -4  -8  10        0.30        5.39     13.19 o
  -3  -8  10       57.89       17.57     17.95 o
  -2  -8  10        0.30       17.17     17.45 o
  -1  -8  10      303.06      290.87     35.11 o
   0  -8  10       24.74       24.88     13.64 o
   1  -8  10      318.34      296.03     27.61 o
   2  -8  10      202.28      207.76     32.45 o
   3  -8  10      495.44      564.12     55.53 o
   4  -8  10       40.39       68.98     25.20 o
   5  -8  10        3.46       13.36     17.27 o
  -5  -7  10       34.07       29.58     20.54 o
  -4  -7  10        2.45       26.45     25.45 o
  -3  -7  10       21.97        5.68     12.62 o
  -2  -7  10        0.10       13.33     11.73 o
  -1  -7  10      937.47     1000.87     70.19 o
   0  -7  10      519.04      508.45     32.68 o
   1  -7  10      250.90      260.69     23.98 o
   2  -7  10       82.21       80.38     26.20 o
   3  -7  10       25.26       26.36     16.57 o
   4  -7  10        6.25       13.71     23.12 o
   5  -7  10        0.47       23.11     19.86 o
  -6  -6  10       32.21       24.79     26.15 o
  -5  -6  10       19.88       34.42     12.04 o
  -4  -6  10      131.15       90.56     75.20 o
  -3  -6  10      665.00      688.58     50.23 o
  -2  -6  10       34.15       21.06      6.50 o
  -1  -6  10      105.19      103.00     22.32 o
   0  -6  10        4.10        1.77     12.81 o
   1  -6  10       37.38       22.69     10.71 o
   2  -6  10        6.12       -2.27     10.26 o
   3  -6  10       96.73      117.52     25.42 o
   4  -6  10       24.06       12.98     15.87 o
   5  -6  10        0.47       17.49     11.29 o
   6  -6  10        0.19       -7.44     23.23 o
  -6  -5  10       27.15       23.99     17.46 o
  -5  -5  10       30.40       27.25     11.43 o
  -4  -5  10       71.24       53.67     18.91 o
  -3  -5  10      129.21      103.42     14.72 o
  -2  -5  10      665.50      589.97     40.56 o
  -1  -5  10       56.67       44.81     12.52 o
   0  -5  10      217.36      237.54     25.70 o
   1  -5  10       20.57       34.49     23.27 o
   2  -5  10        2.56      -14.50      9.22 o
   3  -5  10        0.23        1.61     16.52 o
   4  -5  10       37.74       37.76     14.35 o
   5  -5  10      211.90      219.98     62.56 o
   6  -5  10       68.03       47.63     20.88 o
  -6  -4  10      156.32      126.40     27.10 o
  -5  -4  10       26.37       15.21      9.89 o
  -4  -4  10      132.44      139.63     22.96 o
  -3  -4  10      224.71      191.33     20.40 o
  -2  -4  10        7.18        4.13      6.98 o
  -1  -4  10        1.38       15.18      5.78 o
   0  -4  10      519.01      505.67     43.25 o
   1  -4  10       20.24       53.61     22.85 o
   2  -4  10       39.15       21.42      7.94 o
   3  -4  10      106.18      102.53     17.50 o
   4  -4  10       26.17       55.55     17.44 o
   5  -4  10       16.22       29.99     17.49 o
   6  -4  10       11.67       29.17     21.26 o
  -7  -3  10        6.52       26.98     15.85 o
  -6  -3  10       47.14       52.67     19.26 o
  -5  -3  10        0.04       10.83     17.38 o
  -4  -3  10       71.93       56.70     13.51 o
  -3  -3  10       44.68       42.96      7.27 o
  -2  -3  10      881.86      906.81     43.96 o
  -1  -3  10     1170.81     1199.93     66.69 o
   0  -3  10       18.23       24.74      8.76 o
   1  -3  10        1.66       15.44     11.10 o
   2  -3  10      227.07      251.89     31.13 o
   3  -3  10        0.14       15.99     13.57 o
   4  -3  10        0.54       29.56     13.64 o
   5  -3  10        1.02       26.11     14.21 o
   6  -3  10      109.08       93.36     25.14 o
  -7  -2  10        8.06      -10.70     17.40 o
  -6  -2  10       23.57       37.25     19.45 o
  -5  -2  10      129.39      126.71     23.74 o
  -4  -2  10      144.57      144.45     16.54 o
  -3  -2  10      204.90      213.45     19.61 o
  -2  -2  10      173.02      154.24     17.18 o
  -1  -2  10      265.63      274.94     14.68 o
   0  -2  10     1268.79     1312.37     69.70 o
   1  -2  10       40.58       23.87      7.15 o
   2  -2  10       51.20       38.46     15.98 o
   3  -2  10        4.20       23.19     16.29 o
   4  -2  10       40.29       25.89     20.91 o
   5  -2  10       29.69       29.24     18.62 o
   6  -2  10        0.06       11.25     19.99 o
  -7  -1  10      119.69       77.06     41.24 o
  -6  -1  10       76.69       48.69     36.44 o
  -5  -1  10      254.80      274.88     40.77 o
  -4  -1  10      259.45      295.53     26.67 o
  -3  -1  10      253.89      245.44     17.96 o
  -2  -1  10     3800.85     4024.80    102.24 o
  -1  -1  10      161.85      159.82     14.17 o
   0  -1  10       57.11       59.42     12.96 o
   1  -1  10       46.66       42.62     11.78 o
   2  -1  10        2.46      -12.96     14.14 o
   3  -1  10      161.04      145.53     20.93 o
   4  -1  10       30.09       17.92     11.08 o
   5  -1  10       23.80       25.69     18.84 o
   6  -1  10      439.65      627.48     78.73 o
  -7   0  10      152.09      163.02     22.42 o
  -6   0  10      191.48      186.20     27.35 o
  -5   0  10       56.50       58.29     16.70 o
  -4   0  10      155.09      165.43     22.57 o
  -3   0  10      106.78       99.91     12.65 o
  -2   0  10      163.49      161.28     19.78 o
  -1   0  10        0.58        0.24      6.87 o
   0   0  10       39.66       44.47     10.92 o
   1   0  10      175.23      190.50     18.90 o
   2   0  10       68.06       58.14     15.86 o
   3   0  10       34.48       32.90     15.77 o
   4   0  10       63.92       56.96     25.73 o
   5   0  10        1.17       37.28     14.60 o
   6   0  10        0.32        7.72     17.21 o
  -7   1  10      109.58      134.66     28.92 o
  -6   1  10       16.36       30.13     14.47 o
  -5   1  10        0.17        7.50     13.18 o
  -4   1  10      475.43      514.63     36.46 o
  -3   1  10       18.82       11.17      7.33 o
  -2   1  10        0.23       16.14      8.25 o
  -1   1  10      205.48      184.87     15.14 o
   0   1  10      476.35      498.82     27.01 o
   1   1  10      347.16      372.49     30.77 o
   2   1  10       92.46       76.08     15.23 o
   3   1  10      156.34      159.07     22.36 o
   4   1  10        0.00        1.15     11.76 o
   5   1  10      343.29      374.25     53.50 o
   6   1  10       23.78       21.18     13.69 o
  -7   2  10        8.17       25.66     22.73 o
  -6   2  10       21.49       79.09     19.87 o
  -5   2  10      167.27      243.58     29.66 o
  -4   2  10       34.97       45.55     15.05 o
  -3   2  10      831.27      878.36     34.84 o
  -2   2  10      406.67      435.99     22.99 o
  -1   2  10      795.95      804.22     38.50 o
   0   2  10       58.09       54.86     17.68 o
   1   2  10        0.00      -15.26     12.02 o
   2   2  10       66.90       69.83     19.57 o
   3   2  10       58.41       78.13     15.50 o
   4   2  10      107.90       96.68     19.49 o
   5   2  10       65.46       53.17     18.97 o
   6   2  10       81.60       54.11     30.55 o
  -7   3  10       54.08       14.60     19.62 o
  -6   3  10      356.38      368.21     35.94 o
  -5   3  10      278.32      299.12     28.09 o
  -4   3  10      146.84      162.15     20.66 o
  -3   3  10      175.22      180.85     19.34 o
  -2   3  10       72.13       35.60     15.56 o
  -1   3  10        0.15        8.32     18.14 o
   0   3  10      133.49      123.32     31.60 o
   1   3  10      301.07      245.10     40.94 o
   2   3  10       94.64      104.46     22.01 o
   3   3  10       53.95       66.59     18.98 o
   4   3  10      121.27      116.14     26.03 o
   5   3  10        9.44       46.32     17.12 o
  -6   4  10        0.00      -15.53     13.19 o
  -5   4  10       70.42       79.86     17.79 o
  -4   4  10        2.95        8.91     14.75 o
  -3   4  10       68.85       54.94     16.04 o
  -2   4  10      145.27      156.46     16.62 o
  -1   4  10      204.58      217.23     25.97 o
   0   4  10      267.79      334.36     34.28 o
   1   4  10      116.61      152.85     18.66 o
   2   4  10        0.08       12.12     19.79 o
   3   4  10        0.66       10.97     17.90 o
   4   4  10       53.02       61.30     20.71 o
   5   4  10        2.21       32.98     16.36 o
  -6   5  10       38.75       31.38     15.85 o
  -5   5  10       35.32       28.37     16.38 o
  -4   5  10      261.47      331.66     29.41 o
  -3   5  10        0.63       13.67     12.66 o
  -2   5  10      182.90      167.43     24.77 o
  -1   5  10        3.34       25.81     12.55 o
   0   5  10       24.29        8.69     13.08 o
   1   5  10       13.11       14.39     13.32 o
   2   5  10       12.39       10.18     13.24 o
   3   5  10       60.45       82.61     20.25 o
   4   5  10       10.62       -3.43     17.68 o
  -5   6  10       28.34       -2.15     15.77 o
  -4   6  10        0.24       36.69     11.84 o
  -3   6  10       11.25       -9.63     11.41 o
  -2   6  10        1.55        2.18     12.38 o
  -1   6  10        0.06       -5.36     13.34 o
   0   6  10       87.30       84.84     19.01 o
   1   6  10      510.82      537.38     41.06 o
   2   6  10      694.20      655.18     86.90 o
   3   6  10       40.57       46.98     30.78 o
  -5   7  10       16.08       -0.42     17.40 o
  -4   7  10        0.18       -9.64     12.77 o
  -3   7  10      111.54       50.12     17.81 o
  -2   7  10      144.59      162.99     31.07 o
  -1   7  10      327.45      328.73     36.28 o
   0   7  10      244.96      236.58     52.21 o
   1   7  10      310.30      319.57     50.21 o
   2   7  10       59.92       24.87     14.85 o
  -3   8  10       68.54       97.12     26.95 o
  -2   8  10       46.78       21.77     18.17 o
  -1   8  10        2.84        3.34     13.56 o
   0   8  10        0.01       -3.86     14.84 o
   1   8  10        0.00       17.31     15.51 o
   0 -10  11       23.33       42.10     16.81 o
   1 -10  11       45.01       33.74     18.12 o
  -2  -9  11        4.96        3.03     19.69 o
  -1  -9  11        6.70       33.79     44.61 o
   0  -9  11       26.31       20.42     16.14 o
   1  -9  11        4.08      -11.82     14.08 o
   2  -9  11        0.07        7.56     13.54 o
   3  -9  11       42.32        8.25     20.94 o
  -3  -8  11        1.50       -6.61     19.89 o
  -2  -8  11       19.33       12.45     19.35 o
  -1  -8  11       43.98       22.91     12.60 o
   0  -8  11      170.03      194.90     25.76 o
   1  -8  11        7.55      -12.19     13.76 o
   2  -8  11        1.08       48.49     18.45 o
   3  -8  11       30.42       46.48     17.17 o
   4  -8  11       22.33       25.39     18.65 o
  -4  -7  11        0.43        8.46     10.73 o
  -3  -7  11       34.47       42.77     19.77 o
  -2  -7  11       30.09       38.28     18.91 o
  -1  -7  11      101.02       46.35     21.60 o
   0  -7  11      315.76      311.12     33.85 o
   1  -7  11        0.39        6.14     12.96 o
   2  -7  11       19.33       37.08     15.58 o
   3  -7  11      125.95       84.77     20.69 o
   4  -7  11        0.91       -2.37     20.40 o
  -5  -6  11      167.56      186.04     21.23 o
  -4  -6  11       83.55       60.52     15.55 o
  -3  -6  11       78.17       75.42     24.66 o
  -2  -6  11       65.89       58.76     15.65 o
  -1  -6  11        0.03       -3.71      9.67 o
   0  -6  11      124.61      107.95     19.06 o
   1  -6  11      266.71      295.07     49.82 o
   2  -6  11       53.84       56.64     18.72 o
   3  -6  11       61.57       70.19     16.88 o
   4  -6  11       40.95       41.53     23.66 o
   5  -6  11       55.14       47.29     32.60 o
  -5  -5  11        3.40       -1.09     18.03 o
  -4  -5  11        6.71       21.24     11.05 o
  -3  -5  11      210.23      180.47     22.73 o
  -2  -5  11       27.84       23.36     11.91 o
  -1  -5  11        0.30        9.53     12.63 o
   0  -5  11       70.56       65.52     30.78 o
   1  -5  11      974.01     1050.15     42.58 o
   2  -5  11        0.07       29.72     17.17 o
   3  -5  11      116.96      149.61     29.92 o
   4  -5  11       43.94       39.23     17.68 o
   5  -5  11        3.81       16.66     18.39 o
  -6  -4  11        2.65       42.19     39.86 o
  -5  -4  11       20.28       -2.72     10.24 o
  -4  -4  11       33.99       29.58     14.16 o
  -3  -4  11       58.58       43.84     13.13 o
  -2  -4  11       35.99       23.48      8.02 o
  -1  -4  11     2510.29     2698.06     68.00 o
   0  -4  11       20.28       26.04     14.66 o
   1  -4  11      653.80      695.78     29.10 o
   2  -4  11       30.69       19.52     15.17 o
   3  -4  11        5.20       23.80     15.09 o
   4  -4  11      213.22      289.05    120.14 o
   5  -4  11       22.66       26.71     16.40 o
  -6  -3  11      351.08      363.72     70.53 o
  -5  -3  11      206.91      230.32     76.64 o
  -4  -3  11      278.30      272.85     28.70 o
  -3  -3  11     1090.58     1168.35     77.12 o
  -2  -3  11      101.36       75.41     12.28 o
  -1  -3  11        0.05       15.01     13.11 o
   0  -3  11       50.74       35.82     13.07 o
   1  -3  11        0.04       14.99     11.58 o
   2  -3  11      444.97      505.19     38.74 o
   3  -3  11      437.03      521.97     48.60 o
   4  -3  11      268.71      287.76     33.37 o
   5  -3  11       46.32       22.63     14.53 o
   6  -3  11        2.00      -23.74     16.88 o
  -6  -2  11       78.79       41.31     19.32 o
  -5  -2  11      311.52      315.03     49.30 o
  -4  -2  11      106.48       91.63     20.99 o
  -3  -2  11        0.33       -6.83      7.35 o
  -2  -2  11       75.96       65.26     10.51 o
  -1  -2  11      438.28      432.55     22.77 o
   0  -2  11     1741.64     1768.04     54.18 o
   1  -2  11      354.43      384.74     32.72 o
   2  -2  11      400.94      455.29     36.10 o
   3  -2  11        8.98       16.77     17.14 o
   4  -2  11        0.88       21.49     18.51 o
   5  -2  11       10.01       38.13     18.97 o
   6  -2  11        1.59       34.82     23.69 o
  -6  -1  11       11.62       30.26     17.03 o
  -5  -1  11       23.95       14.22     16.13 o
  -4  -1  11      154.53      154.28     20.80 o
  -3  -1  11      104.64      118.02     21.95 o
  -2  -1  11        0.22        8.49     11.46 o
  -1  -1  11        3.10        6.02      6.94 o
   0  -1  11      110.28      140.28     21.47 o
   1  -1  11       93.20       74.59     23.15 o
   2  -1  11      136.32      106.51     22.55 o
   3  -1  11        0.91       -3.87     16.30 o
   4  -1  11        2.50       27.30     16.63 o
   5  -1  11        0.01        3.33     16.10 o
   6  -1  11        0.64       43.16     20.48 o
  -6   0  11      125.01      111.01     27.94 o
  -5   0  11       56.20       87.66     22.77 o
  -4   0  11       84.49       85.57     16.56 o
  -3   0  11       18.16       24.17     11.41 o
  -2   0  11      409.81      417.44     23.82 o
  -1   0  11      205.01      196.90     24.31 o
   0   0  11       48.54       51.94     12.57 o
   1   0  11       66.75       61.00     12.85 o
   2   0  11       47.75       52.47     16.88 o
   3   0  11      493.01      536.12     39.13 o
   4   0  11      311.06      303.97     43.74 o
   5   0  11       66.30      108.76     44.30 o
  -6   1  11       45.05       28.27     19.45 o
  -5   1  11       52.26       34.02     14.37 o
  -4   1  11       21.80        0.25     10.31 o
  -3   1  11       43.81       25.71     12.69 o
  -2   1  11        0.91       -4.13      6.99 o
  -1   1  11      847.25      885.18     31.79 o
   0   1  11      301.90      381.57     29.54 o
   1   1  11     1065.64     1200.55     45.00 o
   2   1  11      758.80      939.49     39.87 o
   3   1  11      242.85      209.20     26.52 o
   4   1  11       90.39      104.85     20.09 o
   5   1  11       21.23       30.53     15.51 o
  -6   2  11       13.13        4.60     13.25 o
  -5   2  11        0.14        5.60     11.80 o
  -4   2  11      156.18      178.71     24.13 o
  -3   2  11     1009.89     1085.20     33.56 o
  -2   2  11      140.86      148.53     14.65 o
  -1   2  11      640.95      697.02     38.49 o
   0   2  11      125.14      137.61     24.14 o
   1   2  11       50.35       40.32     17.38 o
   2   2  11       14.87        2.50     13.56 o
   3   2  11        0.18        8.27     13.35 o
   4   2  11       24.87       10.43     22.67 o
   5   2  11        7.34       12.55     13.59 o
  -6   3  11       86.54       81.11     27.24 o
  -5   3  11      378.23      398.91     37.79 o
  -4   3  11      121.14      143.48     28.82 o
  -3   3  11       84.30       63.44     18.29 o
  -2   3  11      198.27      201.74     22.74 o
  -1   3  11       57.05       53.11     13.54 o
   0   3  11       10.52       33.61     10.66 o
   1   3  11       60.97       75.42     17.69 o
   2   3  11        1.66        9.30     13.88 o
   3   3  11       17.29       10.20     15.05 o
   4   3  11        3.49      -12.45     15.09 o
  -6   4  11        8.03       24.88     19.79 o
  -5   4  11        3.17       33.42     15.37 o
  -4   4  11       62.31       36.00     14.74 o
  -3   4  11        1.71        5.69     11.38 o
  -2   4  11        1.57        8.28     12.37 o
  -1   4  11      127.66       87.40     40.05 o
   0   4  11        8.79       24.03     13.68 o
   1   4  11        2.41        2.49     16.23 o
   2   4  11       69.15       65.97     18.20 o
   3   4  11        9.05       13.56     14.77 o
   4   4  11       29.07       20.54     17.82 o
  -5   5  11        5.48       33.11     16.70 o
  -4   5  11        0.11       10.81     12.90 o
  -3   5  11      121.65      110.92     22.74 o
  -2   5  11        2.55      -12.67     15.58 o
  -1   5  11       23.88        9.17     12.64 o
   0   5  11       79.50       71.26     29.54 o
   1   5  11       41.15       21.67     12.38 o
   2   5  11        0.47        4.08     16.75 o
   3   5  11       34.53       29.84     21.70 o
  -4   6  11       25.11       47.29     37.21 o
  -3   6  11        7.28       10.97     16.10 o
  -2   6  11        7.20       11.42     13.29 o
  -1   6  11       10.93        6.37     14.12 o
   0   6  11        4.16        5.21     12.05 o
   1   6  11       29.74      -10.97     16.07 o
   2   6  11        3.97       17.03     13.48 o
  -3   7  11       39.05       40.19     26.25 o
  -2   7  11       31.78       53.49     24.52 o
  -1   7  11       55.27       54.09     27.12 o
   0   7  11        5.05       24.50     12.42 o
   1   7  11        0.01       25.37     21.98 o
   0  -9  12        1.63       18.64     15.58 o
   1  -9  12      123.63       80.35     19.73 o
  -2  -8  12        9.39       12.35     20.58 o
  -1  -8  12       25.83       31.17     33.85 o
   0  -8  12        1.56      -10.31     14.27 o
   1  -8  12       39.52       60.58     19.91 o
   2  -8  12      575.73      579.64     42.24 o
   3  -8  12       45.77       42.10     28.41 o
  -3  -7  12       23.21       23.41     21.22 o
  -2  -7  12       91.92      130.85     28.80 o
  -1  -7  12      160.92      218.16     30.39 o
   0  -7  12      238.95      223.19     31.21 o
   1  -7  12      141.41      145.62     22.79 o
   2  -7  12      198.35      211.92     26.72 o
   3  -7  12        0.27       -0.04     17.22 o
  -4  -6  12       94.20       69.38     21.76 o
  -3  -6  12      213.47      243.71     33.31 o
  -2  -6  12      159.10      234.70     32.14 o
  -1  -6  12        2.96      -12.98     27.68 o
   0  -6  12      148.97      141.36     21.54 o
   1  -6  12      152.46      198.85     36.61 o
   2  -6  12      120.57       98.17     19.92 o
   3  -6  12      187.56      120.02     29.01 o
   4  -6  12        8.66        2.07     19.69 o
  -5  -5  12      102.51      106.48     26.52 o
  -4  -5  12       47.05       70.02     23.22 o
  -3  -5  12        0.54       -7.84     11.25 o
  -2  -5  12        0.92       15.10     14.37 o
  -1  -5  12        5.81       35.28     13.37 o
   0  -5  12       15.36       16.41     12.78 o
   1  -5  12      246.62      297.02     31.87 o
   2  -5  12      105.34       94.46     23.64 o
   3  -5  12      162.08      171.05     31.33 o
   4  -5  12       26.71       52.57     21.87 o
  -5  -4  12       10.85       34.06     18.86 o
  -4  -4  12       15.89       12.83     12.05 o
  -3  -4  12      107.49       85.90     15.67 o
  -2  -4  12       90.88       58.21     12.56 o
  -1  -4  12       43.79       32.47     15.05 o
   0  -4  12      610.28      670.85     49.58 o
   1  -4  12       34.19       37.16     16.44 o
   2  -4  12      375.58      468.05     45.77 o
   3  -4  12       50.44       42.69     32.08 o
   4  -4  12       13.82       46.14     19.64 o
   5  -4  12       29.63       -0.99     25.36 o
  -5  -3  12       55.43       35.72     19.49 o
  -4  -3  12       94.55       81.45     19.67 o
  -3  -3  12      153.12      166.66     21.92 o
  -2  -3  12      347.40      298.36     27.10 o
  -1  -3  12      207.68      176.81     17.63 o
   0  -3  12       51.88       68.76     23.08 o
   1  -3  12        2.57       20.51     19.68 o
   2  -3  12        0.69       11.95     21.32 o
   3  -3  12       36.63       28.83     19.35 o
   4  -3  12        0.60        0.64     15.90 o
   5  -3  12        5.31      -14.87     18.64 o
  -6  -2  12      132.93      156.84     26.35 o
  -5  -2  12      162.91      156.41     31.68 o
  -4  -2  12       14.97       12.51     12.33 o
  -3  -2  12       21.64        4.29      8.34 o
  -2  -2  12       33.96       37.80     16.59 o
  -1  -2  12      121.97      109.59     17.78 o
   0  -2  12      265.16      224.62     32.18 o
   1  -2  12      648.87      723.91     45.39 o
   2  -2  12        4.65        2.86     16.84 o
   3  -2  12        6.03       26.18     23.76 o
   4  -2  12       24.64       66.66     44.59 o
   5  -2  12       17.94       59.50     24.27 o
  -6  -1  12        0.01       14.91     14.05 o
  -5  -1  12        7.73       15.21     16.16 o
  -4  -1  12        9.27        2.10     13.95 o
  -3  -1  12       37.49       26.88     12.77 o
  -2  -1  12       78.35       67.92     12.52 o
  -1  -1  12      106.28       88.31     19.20 o
   0  -1  12       18.65       15.57     10.36 o
   1  -1  12       64.81       69.75     17.03 o
   2  -1  12      170.52      168.60     31.82 o
   3  -1  12      130.22       88.96     22.01 o
   4  -1  12       25.85       42.97     21.46 o
   5  -1  12       56.05       47.78     21.82 o
  -6   0  12        1.17       -0.20     19.67 o
  -5   0  12       71.98       74.09     20.56 o
  -4   0  12       69.08       71.90     20.55 o
  -3   0  12       17.05       42.08     12.03 o
  -2   0  12      642.33      745.31     47.58 o
  -1   0  12      360.28      377.00     24.36 o
   0   0  12        0.96       -5.33     13.90 o
   1   0  12      356.85      352.40     30.12 o
   2   0  12       13.57       28.84     13.66 o
   3   0  12       16.64       40.78     18.78 o
   4   0  12        5.22       -0.02     21.83 o
   5   0  12       49.27       30.82     24.91 o
  -6   1  12       43.59       37.57     20.98 o
  -5   1  12       70.86       49.41     16.31 o
  -4   1  12       52.59       52.47     15.44 o
  -3   1  12       67.48       41.56     18.25 o
  -2   1  12        0.05        9.27     10.17 o
  -1   1  12        0.10        4.13     12.43 o
   0   1  12       51.62       43.10     15.02 o
   1   1  12       67.79       76.77     29.51 o
   2   1  12       12.46       27.81     16.82 o
   3   1  12        4.60       19.80     17.48 o
   4   1  12       36.40       30.02     19.26 o
  -5   2  12        8.57       34.45     16.86 o
  -4   2  12      158.89      125.92     21.79 o
  -3   2  12       17.49       77.06     26.16 o
  -2   2  12        0.75       26.51     14.61 o
  -1   2  12       88.28       35.55     14.18 o
   0   2  12      101.16       74.70     17.20 o
   1   2  12       24.48       15.72     14.75 o
   2   2  12       66.48      106.06     24.48 o
   3   2  12        0.58       17.73     16.63 o
   4   2  12       10.04       32.64     16.76 o
  -5   3  12        0.44        6.26     13.66 o
  -4   3  12        0.20       14.27     11.71 o
  -3   3  12        1.76       32.99     18.25 o
  -2   3  12      102.99      114.07     21.77 o
  -1   3  12      276.48      294.20     27.13 o
   0   3  12       13.20       32.29     17.42 o
   1   3  12        4.62       22.76     17.40 o
   2   3  12       32.29       19.00     13.75 o
   3   3  12       15.23       41.29     18.92 o
   4   3  12        3.29        9.18     13.69 o
  -5   4  12        7.76       15.04     19.26 o
  -4   4  12        0.90        9.89     17.18 o
  -3   4  12        0.03       26.26     18.05 o
  -2   4  12       50.28       79.76     17.14 o
  -1   4  12        0.77       11.47     13.57 o
   0   4  12       50.27       61.09     16.26 o
   1   4  12       39.31       43.49     15.82 o
   2   4  12        9.76       12.33     11.21 o
   3   4  12        4.79      -14.52     15.78 o
  -4   5  12      217.33      248.93     37.60 o
  -3   5  12       86.87       91.19     27.27 o
  -2   5  12        0.09       18.14     14.27 o
  -1   5  12       22.38       24.77     20.83 o
   0   5  12        3.95        9.84     15.58 o
   1   5  12        1.30       -0.52     17.19 o
   2   5  12      100.68      104.26     23.05 o
  -3   6  12       32.23       35.99     26.98 o
  -2   6  12        1.06       -5.12     18.43 o
  -1   6  12       17.80       37.72     15.92 o
   0   6  12        1.60        8.54     16.98 o
   1   6  12       54.92       40.90     18.31 o
  -2  -7  13        1.59      -33.83     17.99 o
  -1  -7  13       22.47       25.63     15.83 o
   0  -7  13       13.34       -2.51     14.19 o
   1  -7  13       21.21       38.84     20.58 o
   2  -7  13      108.76      104.02     26.82 o
  -3  -6  13        4.65        6.15     31.18 o
  -2  -6  13       18.01       46.04     22.18 o
  -1  -6  13      268.39      282.68     36.14 o
   0  -6  13       81.87       70.53     18.76 o
   1  -6  13      367.68      396.97     51.36 o
   2  -6  13      120.82      132.63     31.71 o
   3  -6  13        0.78       46.37     32.75 o
  -4  -5  13       27.54       47.98     20.80 o
  -3  -5  13      129.66      140.74     32.50 o
  -2  -5  13      152.03      174.17     43.63 o
  -1  -5  13      381.55      336.26     39.81 o
   0  -5  13      138.97      117.28     28.18 o
   1  -5  13      291.34      314.37     40.24 o
   2  -5  13        3.21       11.21     11.23 o
   3  -5  13       29.62       10.42     25.23 o
  -4  -4  13        0.00       55.73     20.65 o
  -3  -4  13       15.05       23.61     14.62 o
  -2  -4  13       29.11       38.06     17.50 o
  -1  -4  13      159.73      138.14     21.10 o
   0  -4  13       33.78       54.18     16.56 o
   1  -4  13        0.55       -9.40     24.24 o
   2  -4  13        2.97       34.63     16.00 o
   3  -4  13        0.02        6.01     16.92 o
   4  -4  13        7.88       44.95     35.31 o
  -4  -3  13       66.31       54.78     24.70 o
  -3  -3  13       75.63       57.78      9.82 o
  -2  -3  13        6.08       -2.65      8.28 o
  -1  -3  13        7.31        4.11     21.78 o
   0  -3  13       18.06       13.78     12.71 o
   1  -3  13      106.69      118.29     29.32 o
   2  -3  13        5.73       14.93     13.87 o
   3  -3  13      141.13      118.76     29.48 o
   4  -3  13       53.60       39.26     25.59 o
  -5  -2  13       11.12       -8.88     13.71 o
  -4  -2  13       66.82       73.05     23.12 o
  -3  -2  13        8.62      -10.76     12.17 o
  -2  -2  13        0.19       -1.43     10.29 o
  -1  -2  13        0.02       18.91     17.18 o
   0  -2  13      223.41      218.88     32.39 o
   1  -2  13        0.87        6.43     22.58 o
   2  -2  13      153.40      172.54     32.07 o
   3  -2  13       24.27       -3.65     23.73 o
   4  -2  13       19.26       41.16     21.45 o
  -5  -1  13       33.59       15.76     16.76 o
  -4  -1  13        6.89        6.40     11.59 o
  -3  -1  13       12.77       18.56     19.91 o
  -2  -1  13       79.44       80.74     17.76 o
  -1  -1  13        0.42       15.60     10.39 o
   0  -1  13      101.69      114.67     21.78 o
   1  -1  13      202.68      215.59     30.07 o
   2  -1  13        1.09      -16.29     19.44 o
   3  -1  13       96.21       80.22     24.71 o
   4  -1  13       26.34       35.54     26.10 o
  -5   0  13      272.25      372.93     41.83 o
  -4   0  13      140.61      159.40     24.42 o
  -3   0  13       52.19       52.31     14.19 o
  -2   0  13        7.23       26.24     12.86 o
  -1   0  13      192.83      213.05     24.43 o
   0   0  13       77.87       56.80     17.50 o
   1   0  13        4.99       -1.15     11.60 o
   2   0  13        6.15       25.45     36.41 o
   3   0  13       35.60       24.90     17.97 o
   4   0  13      129.30      146.33     28.93 o
  -5   1  13      119.60      140.09     28.73 o
  -4   1  13       51.79       61.43     23.67 o
  -3   1  13       33.48       43.64     21.78 o
  -2   1  13        0.71        3.64     11.20 o
  -1   1  13       13.62       33.29     14.41 o
   0   1  13       14.69       18.14     16.83 o
   1   1  13      142.00      114.56     24.09 o
   2   1  13      112.20      103.99     25.26 o
   3   1  13      110.97       69.85     27.12 o
  -4   2  13       15.29       10.02     16.97 o
  -3   2  13       38.22       36.66     18.46 o
  -2   2  13      120.11      103.98     28.81 o
  -1   2  13      170.06      147.30     28.91 o
   0   2  13      283.44      342.31     40.42 o
   1   2  13       17.26       19.52     15.55 o
   2   2  13        3.55       -6.07     19.31 o
   3   2  13        0.29        9.55     19.80 o
  -4   3  13      163.76      215.20     36.33 o
  -3   3  13      238.83      316.56     35.96 o
  -2   3  13      231.46      178.86     26.79 o
  -1   3  13       86.08      107.00     21.64 o
   0   3  13       20.18        4.38     13.84 o
   1   3  13        8.48       28.31     18.01 o
   2   3  13        0.49       10.89     38.13 o
  -3   4  13        9.93        1.01     20.13 o
  -2   4  13       26.50       29.38     26.42 o
  -1   4  13       71.06       98.98     28.59 o
   0   4  13        0.12       29.09     17.14 o
   1   4  13       19.95       48.02     27.82 o
  -2   5  13      252.34      247.87     43.04 o
  -1   5  13      104.37      117.05     29.02 o
   0   5  13       53.12       73.47     22.55 o
  -1  -6  14        1.58       -1.90     16.37 o
   0  -6  14       18.44       38.89     21.18 o
  -2  -5  14        1.99        9.93     12.77 o
  -1  -5  14       16.45       57.91     24.57 o
   0  -5  14        2.99       18.54     14.14 o
   1  -5  14       16.10        1.74     16.36 o
   2  -5  14        7.67       22.50     17.92 o
  -3  -4  14       10.94        4.07     18.26 o
  -2  -4  14        0.00       14.10     15.88 o
  -1  -4  14       22.72       55.69     20.19 o
   0  -4  14        0.18       10.94     19.62 o
   1  -4  14      110.62       80.48     23.81 o
   2  -4  14       11.89       62.28     27.56 o
  -3  -3  14       61.52       39.28     23.96 o
  -2  -3  14       32.18       30.47     34.33 o
  -1  -3  14       57.23       50.81     29.66 o
   0  -3  14      168.95      155.99     36.11 o
   1  -3  14       94.13       92.17     27.80 o
   2  -3  14       35.14        5.53     14.08 o
  -3  -2  14       58.87       31.66     15.93 o
  -2  -2  14       26.31       -0.05     24.99 o
  -1  -2  14       69.69       53.65     19.20 o
   0  -2  14       92.51      110.69     28.55 o
   1  -2  14       30.84       25.74     20.88 o
   2  -2  14       50.76       16.37     16.52 o
  -3  -1  14      140.71      132.87     26.65 o
  -2  -1  14       34.60       37.24     18.53 o
  -1  -1  14      196.89      315.72     37.24 o
   0  -1  14      177.47      240.72     39.95 o
   1  -1  14       37.05       48.34     35.70 o
   2  -1  14       13.68       36.34     22.69 o
  -3   0  14      143.83      216.08     29.96 o
  -2   0  14      146.69      175.68     24.58 o
  -1   0  14      102.88       98.30     33.42 o
   0   0  14       89.21       84.73     28.13 o
   1   0  14        0.17       -4.13     18.33 o
   2   0  14        1.23       -7.98     19.51 o
  -3   1  14       20.32       48.44     25.80 o
  -2   1  14        3.57        9.76     20.33 o
  -1   1  14        3.36        8.02     12.86 o
   0   1  14       40.48       20.51     13.84 o
   1   1  14        0.34       25.03     30.25 o
   2   1  14       56.26        3.40     19.85 o
  -3   2  14       40.59       42.15     19.22 o
  -2   2  14       20.86       24.33     18.59 o
  -1   2  14      120.99      137.77     27.62 o
   0   2  14       93.85      126.09     21.96 o
   1   2  14      272.99      373.23     36.58 o
  -2   3  14       63.14       69.47     24.43 o
  -1   3  14       95.76       82.01     23.95 o
   0   3  14      129.48       70.85     36.58 o
  -1  -2  15       86.65      127.57     23.65 o
   0  -2  15       34.86       45.03     33.30 o
  -1  -1  15        9.07       -0.85     17.00 o
   0  -1  15        1.47       12.89     23.07 o
 
